# Supplementary material for: Functional responses of white spruce to snowshoe hare herbivory at the treeline
Source: PLoS One. 2018 Jun 1;13(6):e0198453. doi: 10.1371/journal.pone.0198453 (PMC5983493; doi:10.1371/journal.pone.0198453)
Supplement: S1 File — This ZIP files contains all data used for this manuscript. Two files xml files are included, one for each study location. (ZIP) [file pone.0198453.s001.zip]

Archive with 2 entries (2 files):
- Denali Data.xlsx
- Koyukuk Data.xlsx
