# Supplementary material for: Functional responses of white spruce to snowshoe hare herbivory at the treeline
Source: PLoS One. 2018 Jun 1;13(6):e0198453. doi: 10.1371/journal.pone.0198453 (PMC5983493; doi:10.1371/journal.pone.0198453)
Supplement: S1 File — This ZIP files contains all data used for this manuscript. Two files xml files are included, one for each study location. (ZIP) [file pone.0198453.s001.zip › Denali Data.xlsx]

## Sheet: Site (81 total)
Transect	elevation	Plot	landscape type (floodplain, flat, hillslope, treeline)	Den. Seedling	Den. Sapling	Den. Tree
Double	875	875	floodplain	6	0	0
Double	950	950	hillslope	5	0	1
Double	1025	1025	treeline	0	3	0
Double	875	RIP 1	floodplain	1	6	0
Double	865	RIP 2	floodplain	15	0	0
Double	855	RIP 3	floodplain	11	5	0
Double	850	RIP 4	floodplain	0	9	0
Double	855	RIP 5	floodplain	8	0	0
Double	850	RIP 6	floodplain	10	1	0
Double	825	RIP 7	floodplain	19	5	0
Double	820	RIP 8	floodplain	17	1	0
East Fork	950	950	hillslope	0	0	0
East Fork	1025	1025	hillslope	0	0	0
East Fork	1100	1100	hillslope	0	0	0
East Fork	1175	1175	hillslope (shrubline)	0	0	0
Igloo	875	875	flat	13	2	0
Igloo	950	950	hillslope	5	1	1
Igloo	1025	1025	treeline	2	0	0
Igloo	945	RIP 1	floodplain	3	0	0
Igloo	935	RIP 2	hillslope	2	1	2
Igloo	920	RIP 3	floodplain	0	11	2
Igloo	915	RIP 4	floodplain	9	1	0
Igloo	910	RIP 5	floodplain	25	0	0
Igloo	910	RIP 6	flat	2	0	0
Igloo	900	RIP 7	floodplain	30	3	0
Igloo	885	RIP 8	floodplain	30	0	0
Riley	575	575	hillslope	9	1	0
Riley	650	650	hillslope	0	14	1
Riley	725	725	hillslope	20	21	0
Riley	800	800	hillslope	0	17	1
Riley	520	RIP 1	floodplain	0	8	4
Riley	545	RIP 4	floodplain	0	0	0
Rock	500	500	floodplain	5	3	0
Rock	575	575	hillslope	21	1	0
Rock	650	650	hillslope	14	2	0
Rock	725	725	hillslope	1	1	1
Rock	800	800	hillslope	0	1	1
Rock	875	875	hillslope	0	0	1
Rock	950	950	treeline	0	1	0
Rock	545	RIP 1	floodplain	3	3	0
Rock	550	RIP 2	floodplain	0	3	3
Rock	550	RIP 3	floodplain	3	7	0
Rock	630	X1	floodplain	36	0	0
Rock	630	X2	floodplain	15	5	0
Savage	800	800	floodplain	0	2	0
Savage	875	875	hillslope	0	1	0
Savage	1025	1025	hillslope	0	0	0
Savage	1100	1100	treeline	0	0	0
Savage	760	RIP 1	floodplain	0	1	4
Savage	760	RIP 2	floodplain	8	7	0
Savage	760	RIP 3	floodplain	15	5	0
Savage	760	RIP 4	floodplain	21	0	0
Savage	755	RIP 5	floodplain	0	7	2
Savage	755	RIP 6	floodplain	39	0	0
Teklanika	875	875	hillslope	17	0	1
Teklanika	950	950	hillslope	0	2	1
Teklanika	1025	1025	treeline	0	0	0
Teklanika	880	RIP 1	floodplain	17	1	0
Teklanika	885	RIP 2	floodplain	8	2	0
Teklanika	890	RIP 3	floodplain	7	0	0
Teklanika	915	RIP 4	flat	5	2	0
Teklanika	915	RIP 6	hillslope	5	11	0
Teklanika	915	RIP 7	hillslope	0	22	0
Teklanika	915	RIP 8	floodplain	1	0	1
Toklat	875	875	floodplain	32	0	0
Toklat	950	950	hillslope	0	0	2
Toklat	1025	1025	treeline	7	2	0
Toklat	1100	1100	hillslope	0	0	0
Toklat	1175	1175	hillslope (shrubline)	0	0	0
Toklat	880	RIP 1	floodplain	15	0	0
Toklat	915	RIP 3	floodplain	4	0	0
Toklat	915	RIP 4	floodplain	3	4	0
Wonder	650	650	hillslope	0	1	0
Wonder	725	725	hillslope	0	0	0
Wonder	800	800	hillslope	0	1	0
Wonder	875	875	hillslope	2	0	0
Wonder	605	RIP 1	flat	0	1	5
Wonder	605	RIP 6	flat	0	4	1
Wonder	610	RIP 7	hillslope	1	1	0
Wonder	610	X1	hillslope	1	2	0
Wonder	610	X2	flat	0	5	0

## Sheet: Subplot
Transect	Location	Plot	Salix-Total	Salix-Browsed	Betula-Total	Betula - Browsed	Alnus- Total	Alnus-Browsed	Rosa-Total	Rosa-Browse	Spirea-Total	Spirea-Browsed	Poplar_total	Poplar_browse	Aspen-Total	Aspen-Browse	Ribes-Total	Ribes-Browse	Potentilla-Total	Potentilla-Browse	Shepherdia-Total	Shepherdia-Browse	blueberry-Total	blueberry-Browse	Pellet Count
ROCK	950	1							9	4															14
ROCK	950	2					13	4																	19
ROCK	950	3					4	2																	11
ROCK	950	4																							32
ROCK	875	1									14	8													28
ROCK	875	2			1	0																			36
ROCK	875	3			2	2																			33
ROCK	875	4					1	0			3	0													8
ROCK	800	1									9	0													0
ROCK	800	2							3	2															4
ROCK	800	3									3	0													0
ROCK	800	4							3	2	4	0													7
ROCK	725	1							9	3															15
ROCK	725	2		8	4				1	0	1	0													2
ROCK	725	3							3	0															0
ROCK	725	4							4	1															2
ROCK	650	1							10	2					2	1									5
ROCK	650	2							16	0															5
ROCK	650	3							11	0					2	1									1
ROCK	650	4							4	2					2	1									4
ROCK	575	1							6	3															8
ROCK	575	2							4	0															0
ROCK	575	3							6	2															3
ROCK	575	4							6	3															2
ROCK	500	1							2	0									15	0	16	6			0
ROCK	500	2							15	1									16	0	3	0			9
ROCK	500	3	4	2					9	2											2	1			13
ROCK	500	4	7	3					4	1											17	2			10
ROCK	RIP 1	1																							0
ROCK	RIP 1	2																			11	5			3
ROCK	RIP 1	3																							0
ROCK	RIP 1	4							8	0															2
ROCK	RIP 2	1																							19
ROCK	RIP 2	2							3	1															6
ROCK	RIP 2	3					2	1																	7
ROCK	RIP 2	4							1	0															7
ROCK	RIP 3	1																	2	0					0
ROCK	RIP 3	2	1	1															1	0					30
ROCK	RIP 3	3	13	3																					2
ROCK	RIP 3	4					1	1											6	0					4
ROCK	X1	1	1	1			4	0																	24
ROCK	X1	2																	1	0					7
ROCK	X1	3					4	0																	53
ROCK	X1	4					4	0											1	0					11
ROCK	X2	1	13	4															1	0					21
ROCK	X2	2	7	5															1	1					38
ROCK	X2	3	8	4			1	0																	3
ROCK	X2	4	1	0															2	2					23
RILEY	RIP 1	1							6	0															4
RILEY	RIP 1	2																					2	0	0
RILEY	RIP 1	3							5	0															0
RILEY	RIP 1	4																							0
RILEY	RIP 4	1	4	0																					0
RILEY	RIP 4	2																							0
RILEY	RIP 4	3																							0
RILEY	RIP 4	4	9	0																					0
RILEY	800	1	1	1	3	0																	45	0	0
RILEY	800	2			8	6			1	0													14	0	1
RILEY	800	3			7	5																	13	0	0
RILEY	800	4	5	5	7	5																	42	0	8
RILEY	725	1	1	1					3	0													4	0	0
RILEY	725	2							2	0													3	0	0
RILEY	725	3	2	2					7	4													3	0	1
RILEY	725	4							2	0															0
RILEY	650	1							4	0													10	0	0
RILEY	650	2																							1
RILEY	650	3																							1
RILEY	650	4																					5	0	0
RILEY	575	1							6	0															0
RILEY	575	2							6	0			1	0							5	0			0
RILEY	575	3							5	0															0
RILEY	575	4							7	0													5	0	2
SAVAGE	1100	1															5	1							2
SAVAGE	1100	2																							1
SAVAGE	1100	3																							11
SAVAGE	1100	4					7	1																	14
SAVAGE	1025	1			1	0													1	0					0
SAVAGE	1025	2	1	1															3	0					1
SAVAGE	1025	3	1	0															2	0					1
SAVAGE	1025	4					1	0																	0
SAVAGE	875	1			10	7																	18	0	17
SAVAGE	875	2			1	1																	16	0	7
SAVAGE	875	3			5	5																	11	0	18
SAVAGE	875	4			3	3																			22
SAVAGE	800	1	13	1	3	2																			1
SAVAGE	800	2	7	0	6	4																			2
SAVAGE	800	3	12	4	1	1																			2
SAVAGE	800	4	18	0																					1
SAVAGE	RIP 1	1	3	0	4	0																			0
SAVAGE	RIP 1	2	7	1																					0
SAVAGE	RIP 1	3	2	0															2	0			2	0	3
SAVAGE	RIP 1	4	5	0															2	0					0
SAVAGE	RIP 2	1	3	3									1	1											4
SAVAGE	RIP 2	2	13	1																					30
SAVAGE	RIP 2	3	13	2																					10
SAVAGE	RIP 2	4	5	2									1	1					3	0					18
SAVAGE	RIP 3	1	15	2																					0
SAVAGE	RIP 3	2	9	2																					0
SAVAGE	RIP 3	3	12	1	2	0																			1
SAVAGE	RIP 3	4	12	6																	12	0			0
SAVAGE	RIP 4	1	13	4															2	0					2
SAVAGE	RIP 4	2	15	5	5	2													12	0					4
SAVAGE	RIP 4	3	13	4	8	6																			2
SAVAGE	RIP 4	4	4	3																					4
SAVAGE	RIP 5	1	2	2	1	1																			15
SAVAGE	RIP 5	2	2	2															4	0			15	0	8
SAVAGE	RIP 5	3	2	1															15	0			9	0	9
SAVAGE	RIP 5	4			1	0													1	0			21	0	20
SAVAGE	RIP 6	1	18	5															6	0	9	0			0
SAVAGE	RIP 6	2	24	3																	5	0			0
SAVAGE	RIP 6	3	11	3									4	2											1
SAVAGE	RIP 6	4	4	2	3	0															3	0			18
DOUBLE	RIP 1	1	3	2																	9	0			50
DOUBLE	RIP 1	2	4	2															1	0					110
DOUBLE	RIP 1	3	2	1																	4	0			55
DOUBLE	RIP 1	4																			5	0			60
DOUBLE	RIP 2	1	1	1									1	1							14	0			6
DOUBLE	RIP 2	2	5	0									8	3											5
DOUBLE	RIP 2	3	14	5									8	0											18
DOUBLE	RIP 2	4	3	1									2	0							8	0			7
DOUBLE	RIP 3	1											4	4							7	0			22
DOUBLE	RIP 3	2	12	4																					7
DOUBLE	RIP 3	3	3	1																	12	0			59
DOUBLE	RIP 3	4											6	1											18
DOUBLE	RIP 4	1																							0
DOUBLE	RIP 4	2																							3
DOUBLE	RIP 4	3			2	0																			4
DOUBLE	RIP 4	4			5	0													1	0			8	0	7
DOUBLE	RIP 5	1	12	10									2	2											1
DOUBLE	RIP 5	2	3	2									1	0											0
DOUBLE	RIP 5	3																							0
DOUBLE	RIP 5	4	16	6									1	1											0
DOUBLE	RIP 6	1																							0
DOUBLE	RIP 6	2	10	0																	1	0			3
DOUBLE	RIP 6	3	18	1																	3	0			1
DOUBLE	RIP 6	4	9	6															1	0					7
DOUBLE	RIP 7	1	7	3	2	0							1	0											10
DOUBLE	RIP 7	2	6	1	3	0																			5
DOUBLE	RIP 7	3	5	0									2	0											3
DOUBLE	RIP 7	4	12	2									9	1							3	0			5
DOUBLE	RIP 8	1	2	0									1	0							1	0			20
DOUBLE	RIP 8	2	6	3									3	0											14
DOUBLE	RIP 8	3																							9
DOUBLE	RIP 8	4											2	2							4	0			19
DOUBLE	1025	1			14	9																			3
DOUBLE	1025	2			1	0																	10	0	2
DOUBLE	1025	3	4	3	13	3																	23	0	20
DOUBLE	1025	4			8	2																	25	0	5
DOUBLE	950	1																					43	0	5
DOUBLE	950	2																					20	0	3
DOUBLE	950	3	10	4																			20	0	20
DOUBLE	950	4																					27	0	4
DOUBLE	875	1	3	0																					1
DOUBLE	875	2	4	0																					0
DOUBLE	875	3	13	7															5	0					55
DOUBLE	875	4	25	19																					7
IGLOO	875	1	9	4																					1
IGLOO	875	2	19	11	7	5																	10	0	1
IGLOO	875	3	3	0																					7
IGLOO	875	4	32	7																					2
IGLOO	950	1																					29	11	12
IGLOO	950	2																					4	0	4
IGLOO	950	3					4	3																	6
IGLOO	950	4																					3	0	0
IGLOO	1025	1	10	0																					0
IGLOO	1025	2																					15	0	0
IGLOO	1025	3	6	0																					0
IGLOO	1025	4																					28	0	0
IGLOO	RIP 1	1	60	0																					2
IGLOO	RIP 1	2	29	3															3	0					0
IGLOO	RIP 1	3	6	1					32	5															14
IGLOO	RIP 1	4	2	1					8	0									2	0					25
IGLOO	RIP 2	1	6	4																			33	0	110
IGLOO	RIP 2	2	3	3					1	1													11	0	2
IGLOO	RIP 2	3	5	2					5	1													23	0	32
IGLOO	RIP 2	4																	1	1					87
IGLOO	RIP 3	1	1	1																					67
IGLOO	RIP 3	2																							5
IGLOO	RIP 3	3																							5
IGLOO	RIP 3	4																							108
IGLOO	RIP 4	1			1	0															1	0			15
IGLOO	RIP 4	2	1	1																			7	0	4
IGLOO	RIP 4	3							1	0											9	2	70	0	6
IGLOO	RIP 4	4	9	4					2	0															3
IGLOO	RIP 5	1	6	0																					0
IGLOO	RIP 5	2	11	9																					5
IGLOO	RIP 5	3	14	12																					0
IGLOO	RIP 5	4	10	6									1	0											0
IGLOO	RIP 6	1			16	3			1	0													27	0	7
IGLOO	RIP 6	2			3	2			1	1													57	3	3
IGLOO	RIP 6	3	4	2																			37	0	2
IGLOO	RIP 6	4	8	4	14	5			2	0													26	0	6
IGLOO	RIP 7	1	5	3																	4	1			10
IGLOO	RIP 7	2	10	5																	4	2			2
IGLOO	RIP 7	3	7	5					3	0			1	1											10
IGLOO	RIP 7	4	3	2																	9	4	1	0	4
IGLOO	RIP 8	1	3	3																					1
IGLOO	RIP 8	2	15	12									1	1											21
IGLOO	RIP 8	3	2	2																					10
IGLOO	RIP 8	4	5	5																					2
TEKLANIKA	RIP 8	1											2	0											32
TEKLANIKA	RIP 8	2	11	0																	3	0			9
TEKLANIKA	RIP 8	3	14	4															1	0	5	1			43
TEKLANIKA	RIP 8	4	15	6																					41
TEKLANIKA	RIP 7	1																							0
TEKLANIKA	RIP 7	2																							9
TEKLANIKA	RIP 7	3																							0
TEKLANIKA	RIP 7	4																							0
TEKLANIKA	RIP 6	1																			17	0			1
TEKLANIKA	RIP 6	2	6	3																	4	0			4
TEKLANIKA	RIP 6	3	9	2																	17	0			0
TEKLANIKA	RIP 6	4	5	2																	9	1			20
TEKLANIKA	RIP 4	1			12	4													5	0			21	0	0
TEKLANIKA	RIP 4	2	5	2	1	0																	19	0	5
TEKLANIKA	RIP 4	3	4	4																	1	0			2
TEKLANIKA	RIP 4	4	4	1	5	5																			7
TEKLANIKA	RIP 3	1	4	0									2	0								8	0		25
TEKLANIKA	RIP 3	2	6	3																	20	2			20
TEKLANIKA	RIP 3	3																			14	0			12
TEKLANIKA	RIP 3	4	10	1									3	1											40
TEKLANIKA	RIP 2	1	16	5																					11
TEKLANIKA	RIP 2	2	6	3																					0
TEKLANIKA	RIP 2	3	8	3									1	0											44
TEKLANIKA	RIP 2	4	11	2									1	1											0
TEKLANIKA	RIP 1	1			12	5							2	1											8
TEKLANIKA	RIP 1	2											5	0											3
TEKLANIKA	RIP 1	3	9	1									1	0							4	0			12
TEKLANIKA	RIP 1	4	1	0									4	3											14
TEKLANIKA	875	1																	9	2					0
TEKLANIKA	875	2																			3	0			0
TEKLANIKA	875	3	4	0	8	1													18	0	5	2			8
TEKLANIKA	875	4			3	1															6	0			5
TEKLANIKA	950	1	7	6	2	0																	9	0	20
TEKLANIKA	950	2																					29	0	5
TEKLANIKA	950	3																					41	2	39
TEKLANIKA	950	4	7	2																			30	0	8
TEKLANIKA	1025	1	9	6	4	0																			5
TEKLANIKA	1025	2	15	8	7	1																	8	0	12
TEKLANIKA	1025	3	5	3	3	0																	5	0	43
TEKLANIKA	1025	4	18	2																					37
EAST FORK	1175	1			0	0																	35	0	1
EAST FORK	1175	2			18	0																	20	0	0
EAST FORK	1175	3	12	0	3	0																	21	0	0
EAST FORK	1175	4			1	0																	32	0	1
EAST FORK	1100	1	10	2	2	1																	17	0	34
EAST FORK	1100	2	8	2	6	3																	10	0	41
EAST FORK	1100	3			12	8																	20	0	65
EAST FORK	1100	4			22	6																	16	0	21
EAST FORK	1025	1																					16	0	8
EAST FORK	1025	2	8	0															5	0					38
EAST FORK	1025	3	12	0															2	0					23
EAST FORK	1025	4	3	0																					12
EAST FORK	950	1			2	0			1	0															0
EAST FORK	950	2							1	0															2
EAST FORK	950	3							1	0													19	0	4
EAST FORK	950	4							3	0													8	0	15
TOKLAT	1175	1	6	0																					4
TOKLAT	1175	2	3	3																					5
TOKLAT	1175	3	4	2																					0
TOKLAT	1175	4	11	1																					1
TOKLAT	1100	1	9	3																					1
TOKLAT	1100	2	13	13																					44
TOKLAT	1100	3	6	6																					22
TOKLAT	1100	4	6	0																					7
TOKLAT	1025	1																					54	0	0
TOKLAT	1025	2																					41	0	2
TOKLAT	1025	3																					47	0	0
TOKLAT	1025	4																					30	0	3
TOKLAT	950	1	2	2																					3
TOKLAT	950	2																							11
TOKLAT	950	3																							6
TOKLAT	950	4	5	0																					9
TOKLAT	875	1	10	0																					0
TOKLAT	875	2	13	0									1	0											2
TOKLAT	875	3	12	3																					0
TOKLAT	875	4	10	3																					0
TOKLAT	RIP 1	1											3	0											2
TOKLAT	RIP 1	2	3	2																					7
TOKLAT	RIP 1	3																							3
TOKLAT	RIP 1	4	6	3																					9
TOKLAT	RIP 3	1	6	0																					0
TOKLAT	RIP 3	2																							0
TOKLAT	RIP 3	3	4	0																	1	0			0
TOKLAT	RIP 3	4	1	0																					0
TOKLAT	RIP 4	1	3	1																	9	0			9
TOKLAT	RIP 4	2	6	3																	3	0			7
TOKLAT	RIP 4	3																			4	3			31
TOKLAT	RIP 4	4	2	1									1	0							5	2			16
WONDER	RIP 1	1	1	1	7	0			2	0													4	0	0
WONDER	RIP 1	2		4	3				1	0													8	0	3
WONDER	RIP 1	3			2	2			2	0													12	0	1
WONDER	RIP 1	4			5	1																			0
WONDER	RIP 6	1																					21	0	0
WONDER	RIP 6	2	4	1	1	0																	16	0	0
WONDER	RIP 6	3	3	0	5	0																	22	0	0
WONDER	RIP 6	4																					9	0	0
WONDER	RIP 7	1			9	0																	15	0	0
WONDER	RIP 7	2			1	0																	28	0	0
WONDER	RIP 7	3			4	0																	17	0	0
WONDER	RIP 7	4			2	0																	17	0	0
WONDER	875	1			7	0																			0
WONDER	875	2			29	0																			0
WONDER	875	3	7	0	23	0																	4	0	0
WONDER	875	4	5	0	7	0																	5	0	0
WONDER	800	1			9	0																	8	0	0
WONDER	800	2			11	0																	5	0	0
WONDER	800	3			9	0																	5	0	0
WONDER	800	4			11	0																	6	0	0
WONDER	725	1			1	0																	30	0	0
WONDER	725	2																					7	0	0
WONDER	725	3									8	0											1	0	0
WONDER	725	4			13	0																	18	0	0
WONDER	650	1			6	0																	18	0	0
WONDER	650	2			7	0																	15	0	0
WONDER	650	3			16	0																	9	0	0
WONDER	650	4			7	0																	16	0	0
WONDER	X1	1			8	0																	17	0	0
WONDER	X1	2			5	0																	18	0	0
WONDER	X1	3			2	0																	16	0	0
WONDER	X1	4			5	0																	20	0	0
WONDER	X2	1			8	0																	12	0	0
WONDER	X2	2			7	0																	15	0	0
WONDER	X2	3			3	0			2	0													19	0	0
WONDER	X2	4			6	0																	17	0	0

## Sheet: Spruce
Transect	Plot	Individual	Height	Diameter	Age	Browse	B year 1	By1 dm	B year 2	By2 dm	B year 3	By3 dm	B year 4	By4 dm
DOUBLE	875	1	108	21.2	16	1
DOUBLE	875	2	66	13	16	2	2008	20
DOUBLE	875	3	68	11.8	16	2	2009	36
DOUBLE	875	4	24	4.3	10	1
DOUBLE	875	5	38	7	16	1
DOUBLE	875	6	15	2.8	10	1
DOUBLE	950	1	49	7.3	16	2	2009	24
DOUBLE	950	2	36	6.3	16	2	2009	43
DOUBLE	950	3	33	7.3	16	2	2009	37
DOUBLE	950	4	49	75.3	19	2	2009	43
DOUBLE	950	5	64	1.4	19	2	2009	67
DOUBLE	950	6	>500	146.3	72	L
DOUBLE	1025	1	>500	151.2	67	L
DOUBLE	1025	2	>500	96.4	58	L
DOUBLE	1025	3	236	44.6	42	L
DOUBLE	RIP 1	1	210	30.5	42	2
DOUBLE	RIP 1	2	339	79.7	46	L
DOUBLE	RIP 1	3	159	40	43	2
DOUBLE	RIP 1	4	>400	87.4	56	L
DOUBLE	RIP 1	5	>400	81.5	45	L
DOUBLE	RIP 1	6	>500	79.2	54	L
DOUBLE	RIP 1	7	92	27.9	NS	3
DOUBLE	RIP 2	1	61	13	18	2	2007	30
DOUBLE	RIP 2	2	86	28.1	18	2	2008	57
DOUBLE	RIP 2	3	59	12	18	2	2008	36
DOUBLE	RIP 2	4	60	18.1	28	L
DOUBLE	RIP 2	5	53	12.7	19	2	2010	34
DOUBLE	RIP 2	6	40	8.5	18	1
DOUBLE	RIP 2	7	52	13.6	18	2	2010	37
DOUBLE	RIP 2	8	47	14.9	18	2	2009	34
DOUBLE	RIP 2	9	63	17.9	28	2	2006	23
DOUBLE	RIP 2	10	27	4.8	12	1
DOUBLE	RIP 2	11	120	27	28	2	2005	50
DOUBLE	RIP 2	12	77	14.5	18	2	2007	20
DOUBLE	RIP 2	13	48	8	16	1
DOUBLE	RIP 2	14	20	8	16	2	2007	48
DOUBLE	RIP 2	15	73	15.2	18	1
DOUBLE	RIP 3	1	54	10.8	17	2	2007	44
DOUBLE	RIP 3	2	37	6.4	17	1
DOUBLE	RIP 3	3	36	6.3	17	1
DOUBLE	RIP 3	4	226	52	36	2
DOUBLE	RIP 3	5	186	48.9	38	2
DOUBLE	RIP 3	6	294	73.1	41	L
DOUBLE	RIP 3	7	42	8.6	17	1
DOUBLE	RIP 3	8	269	63.6	46	2
DOUBLE	RIP 3	9	10	2.3	10	1
DOUBLE	RIP 3	10	244	57	41	2
DOUBLE	RIP 3	11	21	4.3	17	1
DOUBLE	RIP 3	12	38	8	17	1
DOUBLE	RIP 3	13	49	9.2	17	1
DOUBLE	RIP 3	14	34	7.2	17	1
DOUBLE	RIP 3	15	25	6.1	17	1
DOUBLE	RIP 3	16	64	16.1	15	2	2007	44
DOUBLE	RIP 4	1	>500	145	NS	L
DOUBLE	RIP 4	2	293	49	53	L
DOUBLE	RIP 4	3	>400	76.6	61	L
DOUBLE	RIP 4	4	>500	92.2	NS	L
DOUBLE	RIP 4	5	>500	69.8	NS	L
DOUBLE	RIP 4	6	>500	66.7	66	L
DOUBLE	RIP 4	7	175	25	61	L
DOUBLE	RIP 4	8	158	20.7	53	L
DOUBLE	RIP 4	9	>500	132	76	L
DOUBLE	RIP 5	1	85	17.5	9	1
DOUBLE	RIP 5	2	118	22.5	19	1
DOUBLE	RIP 5	3	40	6.4	13	1
DOUBLE	RIP 5	4	87	10.7	16	1
DOUBLE	RIP 5	5	104	16.7	19	L
DOUBLE	RIP 5	6	31	5	15	1
DOUBLE	RIP 5	7	15	2.6	10	1
DOUBLE	RIP 5	8	16	2.7	12	1
DOUBLE	RIP 6	1	16	2.8	12	1
DOUBLE	RIP 6	2	21	5	12	1
DOUBLE	RIP 6	3	26	4.3	12	2	2012	23
DOUBLE	RIP 6	4	57	7.7	12	2	2008	21
DOUBLE	RIP 6	5	103	15.1	21	2	2008	38
DOUBLE	RIP 6	6	97	11.3	21	1
DOUBLE	RIP 6	7	20	3.8	12	1
DOUBLE	RIP 6	8	14	3.1	12	1
DOUBLE	RIP 6	9	13	2.4	12	1
DOUBLE	RIP 6	10	32	5.4	12	1
DOUBLE	RIP 6	11	353	69.3	25	1
DOUBLE	RIP 7	1	58	15.7	20	2	2009	23
DOUBLE	RIP 7	2	51	14	23	2	2009	40
DOUBLE	RIP 7	3	113	20.4	24	1
DOUBLE	RIP 7	4	63	10	24	1
DOUBLE	RIP 7	5	121	21	31	2	2008	56
DOUBLE	RIP 7	6	116	20.9	31	L
DOUBLE	RIP 7	7	54	7.7	20	3	2009	36
DOUBLE	RIP 7	8	166	28.8	27	2	2007	50
DOUBLE	RIP 7	9	10	1.7	8	1
DOUBLE	RIP 7	10	99	20.7	25	1
DOUBLE	RIP 7	11	70	10.9	21	1
DOUBLE	RIP 7	12	46	10.1	18	2	2009	67
DOUBLE	RIP 7	13	46	9.8	21	1
DOUBLE	RIP 7	14	13	3.5	13	1
DOUBLE	RIP 7	15	177	33.6	31	2	2006	47
DOUBLE	RIP 7	16	130	27.3	23	2	2007	67
DOUBLE	RIP 7	17	132	22.7	26	2	2008	49
DOUBLE	RIP 7	18	52	6.2	19	2	2009	25
DOUBLE	RIP 7	19	47	8	22	2	2008	28
DOUBLE	RIP 7	20	41	7.2	23	1
DOUBLE	RIP 7	21	68	14.7	23	2	2009	25
DOUBLE	RIP 7	22	126	18.4	23	2	2010	42
DOUBLE	RIP 7	23	55	8.3	20	1
DOUBLE	RIP 7	24	16	6.9	13	1
DOUBLE	RIP 8	1	104	18.2	32	L
DOUBLE	RIP 8	2	101	12.2	30	2	1998	40
DOUBLE	RIP 8	3	54	10.1	29	2	2003	46
DOUBLE	RIP 8	4	62	15.6	27	2	2005	24
DOUBLE	RIP 8	5	27	4.4	18	1
DOUBLE	RIP 8	6	45	4.7	23	1
DOUBLE	RIP 8	7	109	17.6	28	1
DOUBLE	RIP 8	8	36	7.1	23	1
DOUBLE	RIP 8	9	73	12.1	31	1
DOUBLE	RIP 8	10	21	8.6	15	2	2008	48
DOUBLE	RIP 8	11	19	4	20	1
DOUBLE	RIP 8	12	170	31.1	36	L
DOUBLE	RIP 8	13	118	19.3	34	L
DOUBLE	RIP 8	14	115	20.9	31	L
DOUBLE	RIP 8	15	33	6.7	25	2	2006	34	2008	21
DOUBLE	RIP 8	16	56	9.6	28	2	2009	48	2010	93
DOUBLE	RIP 8	17	89	16.1	31	1
DOUBLE	RIP 8	18	46	8.9	23	1
DOUBLE	RIP 8	19	24	6.5	20	2	2006	37
DOUBLE	RIP 8	20	54	8.7	23	2	2010	43
IGLOO	875	1	48	12.8	18	2	2010	21
IGLOO	875	2	112	41.8	28	3	2012	67
IGLOO	875	3	13	2.1	10	1
IGLOO	875	4	21	6.6	15	1
IGLOO	875	5	60	16.1	22	2	2010	44
IGLOO	875	6	115	20	20	2	2005	67
IGLOO	875	7	25	3.3	14	1
IGLOO	875	8	25	4.6	14	1
IGLOO	875	9	22	3.3	14	1
IGLOO	875	10	39	10	14	2	2007	14
IGLOO	875	11	91	17.5	27	2	2009	69
IGLOO	875	12	67	14.3	26	2	2005	33
IGLOO	875	13	256	50.3	32	1
IGLOO	875	14	48	9.1	48	1
IGLOO	875	15	235	51.3	32	L
IGLOO	875	16	35	8.4	18	2	2008	20
IGLOO	950	1	15	3.3	18	1
IGLOO	950	2	22	5.3	17	1
IGLOO	950	3	17	2.4	18	1
IGLOO	950	4	30	5.4	20	2	2006	21	2005	27
IGLOO	950	5	33	6.3	21	2	2006	26
IGLOO	950	6	>500	117.7	NS	1
IGLOO	950	7	>1000	178	NS	1
IGLOO	1025	1	16	3	16	1
IGLOO	1025	2	116	43.1	32	1
IGLOO	RIP 1	1	73	20.4	28	3	2011	59	2007	37
IGLOO	RIP 1	2	38	9.7	28	2	2007	71
IGLOO	RIP 1	3	58	31.4	NS	2
IGLOO	RIP 2	1	319	38.1	50	L
IGLOO	RIP 2	2	>1000	183.6	71	L
IGLOO	RIP 2	3	>1000	252.4	68	L
IGLOO	RIP 2	4	24	6.3	18	2	2009	32
IGLOO	RIP 2	5	32	7.7	20	2	2009	29
IGLOO	RIP 3	2	>500	108.6	NS	L
IGLOO	RIP 3	3	>500	106.6	72	L
IGLOO	RIP 3	4	>500	115.5	NS	L
IGLOO	RIP 3	5	>800	177	71	L
IGLOO	RIP 3	6	>500	86	NS	L
IGLOO	RIP 3	7	>500	94.3	NS	1
IGLOO	RIP 3	8	>500	97.5	NS	L
IGLOO	RIP 3	9	>500	127.4	59	L
IGLOO	RIP 3	10	>800	223.8	NS	L
IGLOO	RIP 3	11	309	46.1	59	L
IGLOO	RIP 3	12	>500	83.3	NS	L
IGLOO	RIP 3	13	>400	75.1	NS	L
IGLOO	RIP 3	1	>500	116.7	40	L
IGLOO	RIP 4	1	43	9.3	22	1
IGLOO	RIP 4	2	35	9.5	22	2	2009	16
IGLOO	RIP 4	3	36	6.7	18	1
IGLOO	RIP 4	4	51	9.7	26	2	2005	71
IGLOO	RIP 4	5	50	15.3	26	2	2004	87
IGLOO	RIP 4	6	22	4.6	13	1
IGLOO	RIP 4	7	20	3.5	14	1
IGLOO	RIP 4	8	29	5	18	1
IGLOO	RIP 4	9	14	2.3	11	1
IGLOO	RIP 4	10	>300	51.5	47	2
IGLOO	RIP 5	1	9	0.6	6	1
IGLOO	RIP 5	2	14	2.5	9	1
IGLOO	RIP 5	3	14	3.3	9	1
IGLOO	RIP 5	4	16	2.9	9	1
IGLOO	RIP 5	5	15	4.3	9	1
IGLOO	RIP 5	6	12	2.7	9	1
IGLOO	RIP 5	7	60	11.6	12	1
IGLOO	RIP 5	8	19	2.7	15	1
IGLOO	RIP 5	9	15	2.6	10	1
IGLOO	RIP 5	10	20	4.7	10	1
IGLOO	RIP 5	11	22	4.3	9	1
IGLOO	RIP 5	12	14	3.3	9	1
IGLOO	RIP 5	13	11	2.9	9	1
IGLOO	RIP 5	14	18	3.7	8	1
IGLOO	RIP 5	15	24	4.1	10	1
IGLOO	RIP 5	16	8	2.1	9	1
IGLOO	RIP 5	17	11	1.8	8	1
IGLOO	RIP 5	18	10	2.3	9	1
IGLOO	RIP 5	19	40	8.7	12	1
IGLOO	RIP 5	20	44	12.3	12	2	2008	84
IGLOO	RIP 5	21	21	4.7	NS	1
IGLOO	RIP 5	22	15	2.8	8	1
IGLOO	RIP 5	23	19	3.8	9	1
IGLOO	RIP 6	1	61	8.9	23	2	2009	46
IGLOO	RIP 6	2	61	11.4	28	1
IGLOO	RIP 7	1	21	3.5	18	1
IGLOO	RIP 7	2	27	7.3	18	2	2008	51
IGLOO	RIP 7	3	17	2.5	10	1
IGLOO	RIP 7	4	22	4.1	13	1
IGLOO	RIP 7	5	73	11.8	28	2	2005	33
IGLOO	RIP 7	6	63	13.1	28	2	2005	51
IGLOO	RIP 7	7	32	4.8	18	1
IGLOO	RIP 7	8	89	22.5	28	2	2006	37
IGLOO	RIP 7	9	130	18.5	32	2
IGLOO	RIP 7	10	34	6.6	24	1
IGLOO	RIP 7	11	163	35.1	28	L
IGLOO	RIP 7	12	46	7.4	28	1
IGLOO	RIP 7	13	51	11.4	23	2	2005	43	2004	48
IGLOO	RIP 7	14	80	19.3	28	2	2008	43
IGLOO	RIP 7	15	30	7.5	28	2	2005	37
IGLOO	RIP 7	16	36	9.5	23	2	2010	63
IGLOO	RIP 7	17	38	7.1	23	2	2003	30
IGLOO	RIP 7	18	40	6.7	20	1
IGLOO	RIP 7	19	44	6.5	23	2	2009	25
IGLOO	RIP 7	20	66	10.8	23	2	2007	64
IGLOO	RIP 7	21	52	9.7	28	2	2002	59
IGLOO	RIP 7	22	35	6.6	21	1
IGLOO	RIP 7	23	26	4.5	18	1
IGLOO	RIP 7	24	74	12.6	28	2	2006	25
IGLOO	RIP 7	25	43	7.3	22	2	2010	24
IGLOO	RIP 7	26	47	9.5	24	1
IGLOO	RIP 7	27	68	10.2	24	2	2010	27
IGLOO	RIP 7	28	69	16.7	24	2
IGLOO	RIP 7	29	25	5.6	18	1
IGLOO	RIP 7	30	36	11.3	18	1
IGLOO	RIP 7	31	28	5.1	14	1
IGLOO	RIP 7	32	>500	72.4	43	L
IGLOO	RIP 7	33	>500	108.6	39	L
IGLOO	RIP 8	1	92	15.3	20	2	2006	42
IGLOO	RIP 8	2	22	4.6	12
IGLOO	RIP 8	3	74	13.3	19	2	2006	36
IGLOO	RIP 8	4	79	12	20	2	2008	23	2005	30
IGLOO	RIP 8	5	55	14	18	1
IGLOO	RIP 8	6	60	9.6	18	2	2005	40
IGLOO	RIP 8	7	113	19.4	20	2	2006	50
IGLOO	RIP 8	8	71	13.7	20	2	2005	53
IGLOO	RIP 8	9	67	10.8	18	2	2010	34	2006	33
IGLOO	RIP 8	10	56	9.3	16	1
IGLOO	RIP 8	11	85	9.6	16	2	2008	34	2005	35
IGLOO	RIP 8	12	93	13.7	18	2	2007	34
IGLOO	RIP 8	13	68	10.4	20	1
IGLOO	RIP 8	14	51	7.3	16	2	2007	22
IGLOO	RIP 8	15	53	7.8	18	2	2007	34
IGLOO	RIP 8	16	58	11.6	16	2	2009	40
IGLOO	RIP 8	17	87	13.5	19	2	2008	41
IGLOO	RIP 8	18	66	11.6	18	2	2009	34	2008	45
IGLOO	RIP 8	19	72	13	18	1
IGLOO	RIP 8	20	76	14.7	18	1
IGLOO	RIP 8	21	44	5.6	13	2	2007	28
IGLOO	RIP 8	22	90	13.5	16	2	2005	47
IGLOO	RIP 8	23	57	10.8	20	2	2012	39	2009	18
IGLOO	RIP 8	24	69	10.7	20	2	2009	40	2006	45
IGLOO	RIP 8	25	54	10.8	16	2	2009	23	2007	14
IGLOO	RIP 8	26	69	11.5	16	2	2011	30
RILEY	575	1	19	3.8	18	1
RILEY	575	2	21	4.3	15	1
RILEY	575	3	25	5.3	17	1
RILEY	575	4	35	7.5	28	1
RILEY	575	5	35	7.2	25	1
RILEY	575	6	37	6.8	20	1
RILEY	575	7	52	10.6	25	1
RILEY	575	8	53	10.7	28	1
RILEY	575	9	169	29.8	43	1
RILEY	575	10	87	9.7	30	1
RILEY	650	1	>500	50.7	54	1
RILEY	650	2	>500	89.4	NS	1
RILEY	650	3	>500	107	67	1
RILEY	650	4	>500	86	NS	1
RILEY	650	5	>500	69.5	NS	1
RILEY	650	6	>500	82.3	NS	1
RILEY	650	7	>500	42.2	NS	L
RILEY	650	8	>500	95.6	NS	L
RILEY	650	9	>500	42.4	55	1
RILEY	650	10	>500	152.7	75	1
RILEY	650	11	>500	78.6	NS	1
RILEY	650	12	>500	90.4	NS	1
RILEY	650	13	>500	89.1	NS	L
RILEY	650	14	>500	93.4	NS	L
RILEY	650	15	>500	77.4	NS	L
RILEY	725	1	50	10.4	31	1
RILEY	725	2	32	6.7	24	1
RILEY	725	3	87	20.6	30	2	1998	49
RILEY	725	4	55	8.8	30	2	1998	42
RILEY	725	5	35	6.5	27	2	1991	50
RILEY	725	6	>500	84.6	C	3		62
RILEY	725	7	>500	89.9	68	L
RILEY	725	8	33	5.1	18	1
RILEY	725	9	142	20.3	50	3	1985	110
RILEY	725	10	319	37.8	52	2
RILEY	725	11	58	18.2	27	2	1998	44
RILEY	725	12	218	28.8	49	3	1995	45
RILEY	725	13	213	27.3	53	3
RILEY	725	14	149	23.1	52	3
RILEY	725	15	118	15.1	40	3
RILEY	725	16	87	11	27	3	2009	56
RILEY	725	17	>500	85.8	NS	L
RILEY	725	18	>500	64.3	NS	L
RILEY	725	19	332	35.5	77	L
RILEY	725	20	113	23.4	40	3
RILEY	725	21	>500	56.8	C	L
RILEY	725	22	>500	65.1	C	L
RILEY	725	23	227	23.2	76	3
RILEY	725	24	60	16.3	34	3	2000	45
RILEY	725	25	74	19.5	36	3	2010	52
RILEY	725	26	140	22.6	NS	3
RILEY	725	27	85	13.9	41	2
RILEY	725	28	59	12.1	39	1
RILEY	725	29	58	9.8	35	2	1987	43
RILEY	725	30	>500	61.6	NS	2
RILEY	725	31	>500	93.8	NS	L
RILEY	800	1	375	43.2	50	2	1991	35
RILEY	800	2	283	40.1	55	L
RILEY	800	3	>500	127.6	73	L
RILEY	800	4	>400	73.5	55	2	1981	73
RILEY	800	5	348	41.3	50	2	1981	45
RILEY	800	6	251	36.8	47	L
RILEY	800	7	265	43.2	40	L
RILEY	800	8	246	43.4	39	2	1985	41
RILEY	800	9	230	28.7	39	1
RILEY	800	10	242	36.1	39	1
RILEY	800	11	277	44.1	39	1
RILEY	800	12	282	44.7	36	L
RILEY	800	13	>500	84.4	55	L
RILEY	800	14	332	51.1	48	L
RILEY	800	15	>500	138	68	L
RILEY	800	16	450	36.8	44	L
RILEY	800	17	161	29.8	48	L
RILEY	800	18	348	62.4	55	2
RILEY	RIP 1	1	>1000	108.3	70	1									For this site, all lateral browsing
RILEY	RIP 1	2	>1000	152.8	68	L
RILEY	RIP 1	3	>1000	87.3	85	1
RILEY	RIP 1	4	>1000	120.6	72	L
RILEY	RIP 1	5	>1000	185.6	69	L
RILEY	RIP 1	6	>1000	103.9	75	L
RILEY	RIP 1	7	>1000	74	61	L
RILEY	RIP 1	8	>1000	135.3	74	L
RILEY	RIP 1	9	>1000	89	73	1
RILEY	RIP 1	10	>1000	74.3	53	L
RILEY	RIP 1	11	>1000	171	NS	L
RILEY	RIP 1	12	>1000	175	NS	L
ROCK	500	1	76	13	23	1
ROCK	500	2	142	21.7	32	1
ROCK	500	3	267	47.4	35	1
ROCK	500	4	87	15.2	21	1
ROCK	500	5	125	25.5	30	2
ROCK	500	6	65	15.4	21	1
ROCK	500	7	59	8.6	18	1
ROCK	500	8	9	2.8	6	1
ROCK	575	1	20	3.3	10	1
ROCK	575	2	19	4	13	1
ROCK	575	3	76	7.9	33	2	2000	20	1999	20
ROCK	575	4	83	10.8	27	1
ROCK	575	5	28	5.5	16	1
ROCK	575	6	32	3.9	20	1
ROCK	575	7	45	5.2	27	2	2001	13
ROCK	575	8	31	4.1	20	1
ROCK	575	9	29	5.3	18	1
ROCK	575	10	24	4.7	17	1
ROCK	575	11	68	7.8	27	2	2009	41
ROCK	575	12	34	5.6	19	1
ROCK	575	13	50	6.6	22	1
ROCK	575	14	28	3	18	1
ROCK	575	15	28	4.6	22	1
ROCK	575	16	>400	51.6	74	2
ROCK	575	17	72	13.2	27	1
ROCK	575	18	44	9.4	23	1
ROCK	575	19	28	5	20	1
ROCK	575	20	40	6.4	18	1
ROCK	575	21	48	6.8	23	1
ROCK	575	22	45	4.9	18	1
ROCK	650	1	120	17.7	28	1
ROCK	650	2	44	5.8	18	1
ROCK	650	3	28	4.7	16	1
ROCK	650	4	57	9.1	23	1
ROCK	650	5	38	5.1	18	1
ROCK	650	6	62	13	23	1
ROCK	650	7	59	11	25	1
ROCK	650	8	242	36.3	29	1
ROCK	650	9	>400	71	65	1
ROCK	650	10	76	12	31	1
ROCK	650	11	131	22.8	37	2
ROCK	650	12	81	13.2	25	1
ROCK	650	13	57	10.3	23	1
ROCK	650	14	50	8.6	23	1
ROCK	650	15	42	8.2	18	1
ROCK	650	16	47	8.7	20	1
ROCK	725	1	218	44.7	26	2	2000	55
ROCK	725	2	>1000	252.2	39	2
ROCK	725	3	>1000	139.3	46	2
ROCK	800	1	>1000	281.9	69	2
ROCK	800	2	420	96.1	38	2	2003	51
ROCK	875	1	>1000	223.4	71	3
ROCK	950	1	>300	77.5	24	3
ROCK	RIP 1	1	87	12.5	18	1
ROCK	RIP 1	2	69	12.3	21	1
ROCK	RIP 1	3	52	9.7	23	1
ROCK	RIP 1	4	373	52.1	35	2	1998	58
ROCK	RIP 1	5	387	49.3	23	2
ROCK	RIP 1	6	>500	81	36	3
ROCK	RIP 2	1		155	77	2
ROCK	RIP 2	2		152.5	80	2
ROCK	RIP 2	3		136.8	75	2
ROCK	RIP 2	4		89.5	80	2
ROCK	RIP 2	5		169.3	84	2
ROCK	RIP 2	6		102.3	90	2
ROCK	RIP 3	1	58	11.3	20	2	2007	30
ROCK	RIP 3	2	307	42.3	38	1
ROCK	RIP 3	3	>400	62.7	37	2
ROCK	RIP 3	4	274	36.1	31	2
ROCK	RIP 3	5	96	16	27	1
ROCK	RIP 3	6	>400	58.7	36	1
ROCK	RIP 3	7	>400	64.7	41	2
ROCK	RIP 3	8	>400	63.3	28	2
ROCK	RIP 3	9	20	8	11	3	2012	40
ROCK	RIP 3	10	>400	53.6	33	2
ROCK	X1	1	65	5.6	20	2	2010	23
ROCK	X1	2	16	2.6	20	1
ROCK	X1	3	80	7.3	26	2	2007	13
ROCK	X1	4	63	8	20	3	2010	17	2009	24
ROCK	X1	5	62	8.3	19	2	2010	36	2007	13
ROCK	X1	6	75	10	20	2	2011	29	2008	16
ROCK	X1	7	54	5.3	21	2	2008	25
ROCK	X1	8	33	4.4	20	2	2005	19
ROCK	X1	9	47	8.4	21	3	2009	12	2011	37
ROCK	X1	10	35	4.1	16	2	2012	40
ROCK	X1	11	56	6.2	24	2	2008	26	2006	28
ROCK	X1	12	63	9.4	20	2	2009	19
ROCK	X1	13	78	12.5	28	3	2011	40	2005	60	2000	55
ROCK	X1	14	118	17.4	25	2	2009	57	2002	37
ROCK	X1	15	99	14.8	25	2	2005	48
ROCK	X1	16	88	14.6	28	2	2007	51
ROCK	X1	17	103	13	26	3	2009	39	2008	37	2002	53
ROCK	X1	18	66	9.3	25	3	2008	20	2002	30
ROCK	X1	19	101	12.6	25	2	2010	28
ROCK	X1	20	75	9.8	20	2	2011	51	2006	29
ROCK	X1	21	46	6.8	18	2	2011	19	2009	22
ROCK	X1	22	33	1.6	51	2	2009	35
ROCK	X1	23	52	9.2	26	3	2008	30	2006	46
ROCK	X1	24	4	6.7	24	2	2009	35
ROCK	X1	25	33	5.6	20	2	2010	34
ROCK	X1	26	113	17.2	28	3	2010	43	2009	32
ROCK	X1	27	57	10.1	20	3	2011	27	2009	50
ROCK	X1	28	62	9.1	20	2	2008	38
ROCK	X1	29	46	7.1	19	3	2011	34
ROCK	X1	30	77	9.4	26	3	2010	26	2009	20	2003	20
ROCK	X1	31	51	7.3	20	2	2010	41	2008	43
ROCK	X1	32	47	5.5	23	2	2008	30
ROCK	X1	33	91	9.6	22	2	2009	20
ROCK	X1	34	33	5.1	16	2	2009	33
ROCK	X1	35	19	3.4	8	1
ROCK	X1	36	78	8.4	24	2
ROCK	X1	37	65	6.3	18	2	2009	20
ROCK	X1	38	52	5.3	18	1
ROCK	X1	39	59	7.7	18	2	2010	37
ROCK	X1	40	43	6.7	18	2	2008	40
ROCK	X1	41	36	6	16	2	2008	30
ROCK	X2	1	108	15.5	24	2	2008	25
ROCK	X2	2	199	20.8	33	1
ROCK	X2	3	149	17.2	29	1
ROCK	X2	4	139	21.2	29	1
ROCK	X2	5	80	8.7	23	2	2009	45
ROCK	X2	6	39	5.1	21	1
ROCK	X2	7	171	19.5	32	1
ROCK	X2	8	135	5.4	35	1
ROCK	X2	9	77	10.9	26	2	2009	33
ROCK	X2	10	137	13.7	33	1
ROCK	X2	11	252	29.1	33	1
ROCK	X2	12	131	17.1	29	L
ROCK	X2	13	62	9.8	24	2	2010	37
ROCK	X2	14	58	7	23	1
ROCK	X2	15	56	6.4	24	1
ROCK	X2	16	77	6.9	30	1
ROCK	X2	17	118	11.6	28	2	2009	26
ROCK	X2	18	98	8.6	27	1
ROCK	X2	19	95	10.1	26	1
ROCK	X2	20	>400	56.7	41	L
SAVAGE	800	1	238	70.8	34	1
SAVAGE	800	2	276	71	34	1
SAVAGE	875	1	>400	128.1	46	L
SAVAGE	RIP 1	1	>1000	245.3	NS	1
SAVAGE	RIP 1	2	>1000	169.1	NS	1
SAVAGE	RIP 1	3	>500	139.6	43	1
SAVAGE	RIP 1	4	>500	178.2	NS	1
SAVAGE	RIP 1	5	>1000	188.4	NS	L
SAVAGE	RIP 2	1	93	14.7	22	2	2008	33
SAVAGE	RIP 2	2	101	16.3	23	2	2008	41
SAVAGE	RIP 2	3	141	25.6	30	L
SAVAGE	RIP 2	4	348	67.3	35	L
SAVAGE	RIP 2	5	204	27.7	25	1
SAVAGE	RIP 2	6	105	16.3	22	2	2011	43
SAVAGE	RIP 2	7	52	9.7	24	1
SAVAGE	RIP 2	8	235	48.4	34	1
SAVAGE	RIP 2	9	95	15.8	22	2	2009	37
SAVAGE	RIP 2	10	21	5.5	15	2	2011	29
SAVAGE	RIP 2	11	196	7.6	33	L
SAVAGE	RIP 2	12	139	18.5	27	L
SAVAGE	RIP 2	13	180	40	39	2	2010	53
SAVAGE	RIP 2	14	83	13.5	23	1
SAVAGE	RIP 2	15	50	8.5	19	2	2011	30
SAVAGE	RIP 3	1	113	24.4	28	1
SAVAGE	RIP 3	2	99	28.6	30	1
SAVAGE	RIP 3	3	71	12.6	23	1
SAVAGE	RIP 3	4	45	9	23	1
SAVAGE	RIP 3	5	154	30.8	31	1
SAVAGE	RIP 3	6	31	6.3	19	1
SAVAGE	RIP 3	7	95	11	25	1
SAVAGE	RIP 3	8	50	10.6	19	1
SAVAGE	RIP 3	9	131	35.3	27	1
SAVAGE	RIP 3	10	83	17.4	29	1
SAVAGE	RIP 3	11	40	11	19	1
SAVAGE	RIP 3	12	54	9.4	23	1
SAVAGE	RIP 3	13	26	9.8	15	1
SAVAGE	RIP 3	14	66	15.6	23	1
SAVAGE	RIP 3	15	246	58.8	40	1
SAVAGE	RIP 3	16	274	53.1	33	1
SAVAGE	RIP 3	17	35	7.7	18	1
SAVAGE	RIP 3	18	34	7.8	19	1
SAVAGE	RIP 3	19	42	10.5	23	1
SAVAGE	RIP 3	20	143	36	30	1
SAVAGE	RIP 4	1	48	9.8	33	2	2008	62
SAVAGE	RIP 4	2	38	11.3	18	1
SAVAGE	RIP 4	3	18	4.5	23	1
SAVAGE	RIP 4	4	42	8.2	24	2	2010	43
SAVAGE	RIP 4	5	27	4.4	28	1
SAVAGE	RIP 4	6	54	7.3	23	L
SAVAGE	RIP 4	7	53	12.2	30	2	2013	25
SAVAGE	RIP 4	8	64	12.2	31	1
SAVAGE	RIP 4	9	36	5.9	26	2	2009	21
SAVAGE	RIP 4	10	64	12.6	31	1
SAVAGE	RIP 4	11	44	6.8	25	1
SAVAGE	RIP 4	12	9	2.5	10	1
SAVAGE	RIP 4	13	7	1.4	10	1
SAVAGE	RIP 4	14	33	6.4	20	1
SAVAGE	RIP 4	15	38	7.1	28	1
SAVAGE	RIP 4	16	77	11.9	28	L
SAVAGE	RIP 4	17	57	11.3	28	2	2008	18
SAVAGE	RIP 4	18	64	10	28	L
SAVAGE	RIP 4	19	31	7.5	23	2	2010	19
SAVAGE	RIP 4	20	27	6.7	14	2	2009	20
SAVAGE	RIP 4	21	17	3.9	18	1
SAVAGE	RIP 4	22	20	3.2	16	1
SAVAGE	RIP 4	23	7	2.9	10	1
SAVAGE	RIP 4	24	17	3.3	12	1
SAVAGE	RIP 5	1	>500	70.8	59	1
SAVAGE	RIP 5	2	>500	97.1	63	1
SAVAGE	RIP 5	3	404	44.9	51	1
SAVAGE	RIP 5	4	>1000	213.3	NS	1
SAVAGE	RIP 5	5	155	21.2	53	L
SAVAGE	RIP 5	6	166	26.7	59	L
SAVAGE	RIP 5	7	505	57.3	59	1
SAVAGE	RIP 5	8	>500	61	69	1
SAVAGE	RIP 5	9	>1000	222.4	75	1
SAVAGE	RIP 6	1	81	14.6	27	1
SAVAGE	RIP 6	2	50	9.2	23	1
SAVAGE	RIP 6	3	111	22.8	35	2	2009	50
SAVAGE	RIP 6	4	53	9	20	1
SAVAGE	RIP 6	5	37	6.9	20	1
SAVAGE	RIP 6	6	25	5.7	20	1
SAVAGE	RIP 6	7	32	5.5	23	1
SAVAGE	RIP 6	8	30	3.5	20	1
SAVAGE	RIP 6	9	26	5.4	23	1
SAVAGE	RIP 6	10	141	22.3	38	1
SAVAGE	RIP 6	11	74	12.3	33	2	2009	39
SAVAGE	RIP 6	12	61	9.9	32	2	2009	20
SAVAGE	RIP 6	13	133	16.7	28	1
SAVAGE	RIP 6	14	69	14.1	30	1
SAVAGE	RIP 6	15	33	5.5	18	1
SAVAGE	RIP 6	16	32	4.7	26	1
SAVAGE	RIP 6	17	146	27	38	L
SAVAGE	RIP 6	18	85	13.6	37	1
SAVAGE	RIP 6	19	143	26.7	39	L
SAVAGE	RIP 6	20	63	11.5	32	1
SAVAGE	RIP 6	21	92	15.3	35	1
SAVAGE	RIP 6	22	23	4.7	20	1
SAVAGE	RIP 6	23	84	17.4	38	1
SAVAGE	RIP 6	24	116	25	35	L
SAVAGE	RIP 6	25	24	5.1	21	1
SAVAGE	RIP 6	26	9	2.4	13	1
SAVAGE	RIP 6	27	13	3.5	16	1
SAVAGE	RIP 6	28	17	3.3	16	1
SAVAGE	RIP 6	29	25	5.5	16	1
SAVAGE	RIP 6	30	62	11.5	32	1
SAVAGE	RIP 6	31	57	7.8	31	1
SAVAGE	RIP 6	32	47	7.7	23	1
SAVAGE	RIP 6	33	37	4.9	21	1
SAVAGE	RIP 6	34	37	5.3	21	1
SAVAGE	RIP 6	35	33	6.7	18	2	2010	23
SAVAGE	RIP 6	36	27	5.7	21	1
SAVAGE	RIP 6	37	20	4	17	1
SAVAGE	RIP 6	38	30	4.1	18	1
SAVAGE	RIP 6	39	40	8.8	23	1
SAVAGE	RIP 6	40	14	2.7	12	1
SAVAGE	RIP 6	41	20	3	13	1
TEKLANIKA	875	1	63	17.7	28	3	2009	55
TEKLANIKA	875	2	22	4.5	16	1
TEKLANIKA	875	3	20	3.4	13	1
TEKLANIKA	875	4	16	3	20	1
TEKLANIKA	875	5	21	7.1	20	2	2009	31
TEKLANIKA	875	6	44	8	24	1
TEKLANIKA	875	7	52	10.8	23	2	2012	29
TEKLANIKA	875	8	64	12.9	23	2	2008	20	2003	32
TEKLANIKA	875	9	27	6.1	17	1
TEKLANIKA	875	10	28	5.9	21	2	2006	25
TEKLANIKA	875	11	25	6.2	15	2	2010	28
TEKLANIKA	875	12	37	8	21	L
TEKLANIKA	875	13	23	6.4	18	1
TEKLANIKA	875	14	108	17.4	28	1
TEKLANIKA	875	15	71	16.7	28	2	2009	40	2006	38
TEKLANIKA	875	16	25	6	21	2	2008	22
TEKLANIKA	875	17	31	5.2	17	1
TEKLANIKA	875	18	>1000	177	57	L
TEKLANIKA	950	1	>1000	170.5	78	L
TEKLANIKA	950	2	364	56.5	61	L
TEKLANIKA	950	3	>500	81.4	69	1
TEKLANIKA	RIP 1	1	75	17.6	24	2	2006	28
TEKLANIKA	RIP 1	2	98	22.4	24	2	2009	41
TEKLANIKA	RIP 1	3	98	18.9	21	2	2007	30
TEKLANIKA	RIP 1	4	73	11.6	25	1
TEKLANIKA	RIP 1	5	86	11.1	26	1
TEKLANIKA	RIP 1	6	154	24.5	29	1
TEKLANIKA	RIP 1	7	37	9.5	16	1
TEKLANIKA	RIP 1	8	66	10.2	25	1
TEKLANIKA	RIP 1	9	78	18.7	26	1
TEKLANIKA	RIP 1	10	43	8.5	26	2	2010	18
TEKLANIKA	RIP 1	11	44	8.7	16	2	2006	38
TEKLANIKA	RIP 1	12	26	5	13	1
TEKLANIKA	RIP 1	13	20	4	11	2	2009	20
TEKLANIKA	RIP 1	14	22	5.8	13	1
TEKLANIKA	RIP 1	15	118	28.6	26	2	2008	50
TEKLANIKA	RIP 1	16	32	7.7	13	1
TEKLANIKA	RIP 1	17	72	11.3	19	2	2008	26
TEKLANIKA	RIP 1	18	53	7.7	16	1
TEKLANIKA	RIP 2	1	68	12.6	23	1
TEKLANIKA	RIP 2	2	37	6	16	1
TEKLANIKA	RIP 2	3	88	16.8	30	2	2008	26
TEKLANIKA	RIP 2	4	80	11.1	25	1
TEKLANIKA	RIP 2	5	73	13.8	23	2	2010	30
TEKLANIKA	RIP 2	6	115	16.9	31	1
TEKLANIKA	RIP 2	7	135	27.6	28	2	2008	38
TEKLANIKA	RIP 2	8	123	21.3	26	2	2008	31	2007	31
TEKLANIKA	RIP 2	9	154	26.2	30	2	2008	26	2007	31
TEKLANIKA	RIP 2	10	187	35.8	32	2	2007	40
TEKLANIKA	RIP 3	1	55	12.2	21	1
TEKLANIKA	RIP 3	2	51	10.7	23	2	2007	19
TEKLANIKA	RIP 3	3	106	31.5	23	2	2010	84
TEKLANIKA	RIP 3	4	69	21.8	24	2	2004	55
TEKLANIKA	RIP 3	5	85	20.3	21	2	2010	26
TEKLANIKA	RIP 3	6	51	8.1	18	1
TEKLANIKA	RIP 3	7	92	18.8	23	2	2007	36
TEKLANIKA	RIP 4	1	28	4.7	25	1
TEKLANIKA	RIP 4	2	64	17.2	36	2	2006	37
TEKLANIKA	RIP 4	3	28	9.3	18	2	2009	46
TEKLANIKA	RIP 4	4	259	39.3	50	2	2002	39
TEKLANIKA	RIP 4	5	240	36.6	51	1
TEKLANIKA	RIP 4	6	34	11.3	28	2	2007	33
TEKLANIKA	RIP 4	7	33	6	28	2	2012	20
TEKLANIKA	RIP 6	1	161	31.3	36	1
TEKLANIKA	RIP 6	2	197	36.7	36	1
TEKLANIKA	RIP 6	3	252	43.2	36	L
TEKLANIKA	RIP 6	4	188	30.5	36	1
TEKLANIKA	RIP 6	5	99	12.6	30	1
TEKLANIKA	RIP 6	6	91	15.8	36	2	2010	40
TEKLANIKA	RIP 6	7	237	5.8	41	2	2003	53
TEKLANIKA	RIP 6	8	168	34.5	38	1
TEKLANIKA	RIP 6	9	179	34.1	36	1
TEKLANIKA	RIP 6	10	44	8.8	36	1
TEKLANIKA	RIP 6	11	127	21	31	2	2009	45
TEKLANIKA	RIP 6	12	216	38.8	41	1
TEKLANIKA	RIP 6	13	165	34.7	36	1
TEKLANIKA	RIP 6	14	240	53.2	41	L
TEKLANIKA	RIP 6	15	172	37.6	36	1
TEKLANIKA	RIP 7	1	311	40.6	50	L
TEKLANIKA	RIP 7	2	>500	96.3	60	1
TEKLANIKA	RIP 7	3	>500	76.5	48	L
TEKLANIKA	RIP 7	4	>500	90.7	NS	1
TEKLANIKA	RIP 7	5	>500	45	60	L
TEKLANIKA	RIP 7	6	>500	124.9	57	L
TEKLANIKA	RIP 7	7	171	21.2	54	2	1978	50
TEKLANIKA	RIP 7	8	>500	51.5	60	L
TEKLANIKA	RIP 7	9	>500	72	60	L
TEKLANIKA	RIP 7	10	>400	52	54	L
TEKLANIKA	RIP 7	11	>500	81.6	NS	1
TEKLANIKA	RIP 7	12	239	38.7	60	L
TEKLANIKA	RIP 7	13	396	39.3	60	2	1984	46
TEKLANIKA	RIP 7	14	>500	85.5	60	L
TEKLANIKA	RIP 7	15	>500	80	60	L
TEKLANIKA	RIP 7	16	>400	52	60	L
TEKLANIKA	RIP 7	17	>500	132	58	L
TEKLANIKA	RIP 7	18	305	31.3	58	L
TEKLANIKA	RIP 7	19	377	41.5	58	L
TEKLANIKA	RIP 7	20	>400	47.6	50	2	1978	55
TEKLANIKA	RIP 7	21	>400	46.4	50	L
TEKLANIKA	RIP 7	22	>500	97.8	53	L
TEKLANIKA	RIP 8	1	18	3.9	14	1
TEKLANIKA	RIP 8	2	>500	185.7	50	L
TOKLAT	875	1	16	4.9	13	1
TOKLAT	875	2	13	3.9	7	1
TOKLAT	875	3	13	2.7	7	1
TOKLAT	875	4	58	20.3	19	2	23	2009
TOKLAT	875	5	25	6.2	14	1
TOKLAT	875	6	38	7.3	14	1
TOKLAT	875	7	7	1.1	7	1
TOKLAT	875	8	8	1.8	7	1
TOKLAT	875	9	26	5.5	16	1
TOKLAT	875	10	11	2.3	8	1
TOKLAT	875	11	25	6.5	16	1
TOKLAT	875	12	15	3.6	14	1
TOKLAT	875	13	13	4.1	9	1
TOKLAT	875	14	32	6.7	16	1
TOKLAT	875	15	19	5.1	13	1
TOKLAT	875	16	18	4	13	1
TOKLAT	875	17	46	8.5	17	1
TOKLAT	875	18	43	8	17	1
TOKLAT	875	19	8	1.6	7	1
TOKLAT	875	20	13	3.4	10	1
TOKLAT	875	21	18	4.8	16	1
TOKLAT	875	22	12	1.8	10	1
TOKLAT	875	23	52	9.2	17	1
TOKLAT	875	24	38	12.8	16	2	28	2008
TOKLAT	875	25	35	10.7	18	2	15	2008
TOKLAT	875	26	47	9.4	14	2	22	2007
TOKLAT	875	27	20	3.7	13	1
TOKLAT	950	1	>800	192.3	68	1
TOKLAT	950	2	>800	158.7	68	1
TOKLAT	1025	1	43	16.8	23	1
TOKLAT	1025	2	26	7.7	18	1
TOKLAT	1025	3	19	6	14	1
TOKLAT	1025	4	43	11.2	22	1
TOKLAT	1025	5	19	4.2	10	1
TOKLAT	1025	6	20	4.6	13	1
TOKLAT	1025	7	174	41.4	28	L
TOKLAT	1025	8	229	55.4	32	L
TOKLAT	1025	9	42	12	21	2	2008	40
TOKLAT	RIP 1	1	76	22	28	2	2008	35
TOKLAT	RIP 1	2	41	10.8	28	1
TOKLAT	RIP 1	3	69	18	32	1
TOKLAT	RIP 1	4	30	8.6	16	1
TOKLAT	RIP 1	5	48	17.2	23	2	2009	38
TOKLAT	RIP 1	6	45	12	28	2	2009	22
TOKLAT	RIP 1	7	69	28.5	28	2	2010	49
TOKLAT	RIP 1	8	60	16.8	16	1
TOKLAT	RIP 1	9	134	29.3	32	1
TOKLAT	RIP 1	10	52	17.8	25	2	2009	25
TOKLAT	RIP 1	11	89	17.9	26	1
TOKLAT	RIP 1	12	47	10.5	26	2	2008	16
TOKLAT	RIP 1	13	43	8.5	23	1
TOKLAT	RIP 1	14	125	34.7	26	L
TOKLAT	RIP 1	15	84	28.7	26	1
TOKLAT	RIP 3	1	18	4.3	13	1
TOKLAT	RIP 3	2	30	8.7	15	1
TOKLAT	RIP 3	3	32	8.8	15	1
TOKLAT	RIP 3	4	91	31.2	17	1
TOKLAT	RIP 4	1	240	45.9	33	L
TOKLAT	RIP 4	2	35	9.7	24	1
TOKLAT	RIP 4	3	37	5.1	17	2	2008	8
TOKLAT	RIP 4	4	100	15	32	3	2010	43
TOKLAT	RIP 4	5	168	32.2	32	2	2004	49
TOKLAT	RIP 4	6	265	51	37	L
TOKLAT	RIP 4	7	226	49	32	2	1999	35
WONDER	650	1	>500	91.6	69	1
WONDER	800	1	>400	78.4	54	1
WONDER	875	1	84	18.7	21	1
WONDER	875	2	87	21.8	23	1
WONDER	RIP 1	1	>1000	195.7	132	1
WONDER	RIP 1	2	>1000	210	135	1
WONDER	RIP 1	3	>1000	201.9	NS	1
WONDER	RIP 1	4	>1000	204.7	106	1
WONDER	RIP 1	5	>1000	141.7	107	1
WONDER	RIP 1	6	>1000	242.2		1
WONDER	RIP 6	1	187	30.2	45	1
WONDER	RIP 6	2	576	53.2	51	1
WONDER	RIP 6	3	>600	96.7	91	1
WONDER	RIP 6	4	>600	92.3	87	1
WONDER	RIP 6	5	>1000	300	NS	1
WONDER	RIP 7	1	186	41.8	28	1
WONDER	RIP 7	2	108	24	28	1
WONDER	X1	1	131	29.3	35	1
WONDER	X1	2	188	42.6	40	1
WONDER	X1	3	>500	115.8	77	1
WONDER	X2	1	>500	93.7	38	1
WONDER	X2	2	>500	123.2	54	1
WONDER	X2	3	170	33.8	36	1
WONDER	X2	4	165	39.9	34	1
WONDER	X2	5	212	68.2	40	1
