# Supplementary material for: Functional responses of white spruce to snowshoe hare herbivory at the treeline
Source: PLoS One. 2018 Jun 1;13(6):e0198453. doi: 10.1371/journal.pone.0198453 (PMC5983493; doi:10.1371/journal.pone.0198453)
Supplement: S1 File — This ZIP files contains all data used for this manuscript. Two files xml files are included, one for each study location. (ZIP) [file pone.0198453.s001.zip › Koyukuk Data.xlsx]

## Sheet: Site
Transect	Easting	Northing	Plot	landscape type	Den. Seedling	Den. Sapling	Den. Tree
Hicker	623991	7480671	3	floodplain	8	8	0
Hicker	624023	7480693	2	floodplain	4	5	0
Hicker	624007	7480805	1	floodplain	1	7	1
Nolan	619775	7484566	3	hillslope	17	10	0
Nolan	618837	7485161	2	hillslope	2	3	0
Nolan	618504	7485419	1	hillslope	2	4	0
Hammond	626296	7488264	1	floodplain	20	0	0
Hammond	626180	7488422	2	flat	13	1	0
Hammond	626019	7488535	3	flat	12	1	0
Gold Creek	378533	7490865	1	flat	16	7	0
Gold Creek	378533	7491160	2	floodplain	7	4	0
Gold Creek	378329	7491262	3	floodplain	16	5	0
Koyukuk	381587	7502291	2	floodplain	19	0	0
Koyukuk	381299	7502369	3	floodplain	27	3	0
Koyukuk	381528	7502425	1	floodplain	29	1	0
Poor Lynx	382580	7520344	3	hillslope	28	1	0
Poor Lynx	382731	7520371	1	hillslope	19	1	0
Poor Lynx	382678	7520389	2	hillslope	10	4	0
Jim	381229	7526201	1	floodplain	12	4	0
Jim	380982	7526304	2	floodplain	20	5	0
Jim	380832	7526497	3	floodplain	1	1	0
Kuyuktuvuk	381481	7537393	3	flat	7	4	0
Kuyuktuvuk	381209	7537525	2	floodplain	19	2	0
Kuyuktuvuk	381314	7537930	1	floodplain	74	2	0
Dietrich	384506	7543423	1	floodplain	19	4	0
Dietrich	384431	7543579	2	floodplain	33	5	0
Dietrich	384291	7543600	3	hillslope	4	3	0
Farthest Spruce	388776	7548753	2	floodplain	1	4	0
Farthest Spruce	388599	7548769	3	hillslope	2	4	0
Farthest Spruce	388840	7548786	1	floodplain	0	1	0

## Sheet: SubPlot
Transect	Plot	Subplot	Salix-Total	Salix-Browsed	Betula-Total	Betula - Browsed	Alnus- Total	Alnus-Browsed	Rosa-Total	Rosa-Browse	Spirea-Total	Spirea-Browsed	Poplar_total	Poplar_browse	Aspen-Total	Aspen-Browse	Ribes-Total	Ribes-Browse	Potentilla-Total	Potentilla-Browse	Shepherdia-Total	Shepherdia-Browse	blueberry-Total	blueberry-Browse	Pellet Count
Farthest Spruce	1	1			5	5																			67
Farthest Spruce	1	2	8	6																			13	0	97
Farthest Spruce	1	3	10	8	15	11																			75
Farthest Spruce	1	4			1	0																	20	11	81
Farthest Spruce	2	1	9	3																			20	2	43
Farthest Spruce	2	2																					13	5	64
Farthest Spruce	2	3	1	1									3	1									16	1	39
Farthest Spruce	2	4	2	1																	3	1	21	8	28
Farthest Spruce	3	1	5	2															3	0			13	3	8
Farthest Spruce	3	2	20	1	5	0																	6	0	2
Farthest Spruce	3	3	6	0	5	0																	22	0	1
Farthest Spruce	3	4			7	0													4	0			10	4	16
Dietrich	1	1	5	3																					5
Dietrich	1	2	14	0			1	0																	9
Dietrich	1	3	2	0			1	0																	45
Dietrich	1	4	2	2																	1	0			1
Dietrich	2	1	28	7																					24
Dietrich	2	2	17	15																					12
Dietrich	2	3	9	7																					24
Dietrich	2	4	16	7																	2	0			70
Dietrich	3	1			7	0																	20	0	0
Dietrich	3	2			5	0																	7	0	3
Dietrich	3	3	1	0	7	0																	12	0	0
Dietrich	3	4			16	0																	8	0	1
Kuyuktuvuk	1	1					4	0											1	0					0
Kuyuktuvuk	1	2																							2
Kuyuktuvuk	1	3	12	11			1	0																	5
Kuyuktuvuk	1	4	8	0																					8
Kuyuktuvuk	2	1	2	0									4	2											18
Kuyuktuvuk	2	2					3	1					2	1											11
Kuyuktuvuk	2	3											1	1							5	0			1
Kuyuktuvuk	2	4											1	0											7
Kuyuktuvuk	3	1	1	1			2	1																	8
Kuyuktuvuk	3	2	8	8																	2	0			24
Kuyuktuvuk	3	3																							9
Kuyuktuvuk	3	4					5	4																	7
Jim	1	1																			21	0			1
Jim	1	2																			13	0			0
Jim	1	3	8	5																	6	0			6
Jim	1	4	6	1																					1
Jim	2	1	8	1																	3	0			0
Jim	2	2	11	1									2	2							10	0			1
Jim	2	3	1	0									1	1							11	1			7
Jim	2	4	14	9																	1	0			3
Jim	3	1	1	0																					0
Jim	3	2	4	1																					5
Jim	3	3	5	1			6	3																	1
Jim	3	4	12	2			6	0																	3
Poor Lynx	1	1			1	0																	12	0	3
Poor Lynx	1	2																					15	3	6
Poor Lynx	1	3			7	1															2	1	6	0	27
Poor Lynx	1	4					4	3															5	0	5
Poor Lynx	2	1			1	0																	10	0	1
Poor Lynx	2	2	4	1																			4	0	21
Poor Lynx	2	3																					7	0	5
Poor Lynx	2	4	6	2																					32
Poor Lynx	3	1																					11	0	0
Poor Lynx	3	2																					13	0	3
Poor Lynx	3	3																					10	0	1
Poor Lynx	3	4																					23	0	0
Koyukuk	1	1	7	7									2	2					4	0					89
Koyukuk	1	2	2	2	1	0													2	0					20
Koyukuk	1	3	13	7									2	0											45
Koyukuk	1	4	12	10									3	1					4	0					33
Koyukuk	2	1	8	1			10	0											8	0					5
Koyukuk	2	2	4	2																	3	0			5
Koyukuk	2	3	12	0															6	0					0
Koyukuk	2	4	10	0			10	2											14	0					0
Koyukuk	3	1	10	4															6	0					55
Koyukuk	3	2	5	5			8	2											3	0					25
Koyukuk	3	3	7	4			7	2											7	0	7	2			24
Koyukuk	3	4	1	1															12	0	1	1			18
Gold Creek	1	1																							0
Gold Creek	1	2			6	3																			3
Gold Creek	1	3	1	0																					0
Gold Creek	1	4	2	0																					0
Gold Creek	2	1	5	0									3	0							16	0			0
Gold Creek	2	2											4	0											3
Gold Creek	2	3	1	0																					2
Gold Creek	2	4											1	0											1
Gold Creek	3	1											2	0											0
Gold Creek	3	2	4	0		4	0												11	0	5	0			0
Gold Creek	3	3	8	2																					0
Gold Creek	3	4											1	0											0
Hammond	1	1																							2
Hammond	1	2					13	0																	0
Hammond	1	3																					14	0	7
Hammond	1	4																					16	1	3
Hammond	2	1							5	2															1
Hammond	2	2							3	1											16	0			0
Hammond	2	3																			6	0			1
Hammond	2	4																							1
Hammond	3	1	4	2	7	0																	7	1	0
Hammond	3	2			12	0	1	0															26	0	0
Hammond	3	3			9	0																	11	0	0
Hammond	3	4	2	0	14	3																	17	0	0
Nolan	1	1																					4	0	0
Nolan	1	2			1	1																	22	0	0
Nolan	1	3	5	1																			21	0	0
Nolan	1	4			12	0																	10	0	0
Nolan	2	1																							0
Nolan	2	2	5	0																					0
Nolan	2	3																					11	0	0
Nolan	2	4																					15	0	0
Nolan	3	1	5	2					6	2															2
Nolan	3	2							4	0															0
Nolan	3	3	7	2					5	0															0
Nolan	3	4	8	3															4	0					0
Hicker	1	1	4	4	1	1															3	1			125
Hicker	1	2	6	6	12	9															13	3			115
Hicker	1	3	1	1																					74
Hicker	1	4	3	3			1	1																	102
Hicker	2	1	1	0																	2	0			4
Hicker	2	2					1	1													3	0			20
Hicker	2	3	1	1																	1	0			0
Hicker	2	4	2	2																					9
Hicker	3	1																			7	0			14
Hicker	3	2																			6	0			18
Hicker	3	3	1	1																	2	2			42
Hicker	3	4	3	2																	4	2			28

## Sheet: Spruce
Transect	Plot	Individual	Height	Diameter	Age	Browse	B year 1	By1 dm	B year 2	By2 dm	B year 3	By3 dm	B year 4	By4 dm
Farthest Spruce	1	1	400-500	91.8	43	L
Farthest Spruce	2	1	125	23.5	32	3	2006	38	1996	51	1994	41
Farthest Spruce	2	2	400-500	105.9	43	3
Farthest Spruce	2	3	400-500	91	40	3
Farthest Spruce	2	4	335	50.7	37	2	1994	76
Farthest Spruce	2	5	365	53.5	37	2	1991	85
Farthest Spruce	3	1	294	48	29	1
Farthest Spruce	3	2	202	30.4	20	1
Farthest Spruce	3	3	38	7	17	1
Farthest Spruce	3	4	102	18.3	20	1
Farthest Spruce	3	5	400-500	82.1	25	1
Farthest Spruce	3	6	400-500	74.8	36	2	2002	73
Dietrich	1	1	91	20.1	28	1
Dietrich	1	2	20	6	19	1
Dietrich	1	3	9	1.2	10	1
Dietrich	1	4	11	2.1	10	1
Dietrich	1	5	5	0.6	6	1
Dietrich	1	6	44	8	17	1
Dietrich	1	7	132	32.1	28	2	2008	57
Dietrich	1	8	62	18.9	20	L
Dietrich	1	9	10	1.5	8	1
Dietrich	1	10	14	2	12	1
Dietrich	1	11	15	3.5	12	1
Dietrich	1	12	226	44.1	28	2	2001	38
Dietrich	1	13	85	20.2	24	3	2008	72	2009	35
Dietrich	1	14	14	2.8	11	1
Dietrich	1	15	10	2.5	6	1
Dietrich	1	16	11	2.3	7	1
Dietrich	1	17	16	2.9	11	1
Dietrich	1	18	14	3.2	11	1
Dietrich	1	19	15	3.7	12	1
Dietrich	1	20	7	1.9	6	1
Dietrich	1	21	8	1.1	8	1
Dietrich	1	22	165	31.3	24	3	2002	37	2000	40
Dietrich	1	23	376	62.3	38	2	1994	58	1989	48
Dietrich	2	1	17	2.9	11	1
Dietrich	2	2	35	5	16	1
Dietrich	2	3	16	2.7	15	1
Dietrich	2	4	10	3.4	11	1
Dietrich	2	5	108	19.7	21	3	2011	34	2008	28	2006
Dietrich	2	6	64	1.4	19	2	2013	32
Dietrich	2	7	40	7.8	19	1
Dietrich	2	8	26	4.2	14	1
Dietrich	2	9	11	2.7	11	1
Dietrich	2	10	72	10.3	19	2	2013	38
Dietrich	2	11	24	3.3	11	1
Dietrich	2	12	66	6	19	2	2002	47
Dietrich	2	13	75	9.3	15	2	2013	37
Dietrich	2	14	55	6.9	15	1
Dietrich	2	15	43	6	15	2	2008	16
Dietrich	2	16	15	5.4	13	2	2013	26
Dietrich	2	17	105	13.7	19	2	2013	38
Dietrich	2	18	132	17.2	19	1
Dietrich	2	19	35	4.1	14	2	2008	13
Dietrich	2	20	13	2.3	14	1
Dietrich	2	21	10	1.7	12	1
Dietrich	2	22	14	2.6	14	1
Dietrich	2	23	39	5.6	19	1
Dietrich	2	24	25	3.3	19	1
Dietrich	2	25	152	17	28	2	2008	34	2000	41
Dietrich	2	26	176	20.8	26	2	2008	37	1999	33
Dietrich	2	27	109	10.7	20	2	2002	28
Dietrich	2	28	200	28	26	2	2008	48	1999	49
Dietrich	2	29	271	28.9	23	2	2007	58
Dietrich	2	30	38	6.8	14	2	2014	27
Dietrich	2	31	24	4	16	1
Dietrich	2	32	31	7.6	11	1
Dietrich	2	33	67	8.1	14	1
Dietrich	2	34	34	5.3	4	1
Dietrich	2	35	33	4.8	12	1
Dietrich	2	36	105	13.1	20	2	2007	50	2001
Dietrich	2	37	98	13.6	20	2	2000	35
Dietrich	2	38	351	77.6	52	2	2001
Dietrich	3	1	50	9.7	23	2	2003	20	2001	15
Dietrich	3	2	16	3.5	14	1
Dietrich	3	3	11	2.3	11	1
Dietrich	3	4	92	20.1	27	2	1999	30
Dietrich	3	5	201	33.4	27	2	2002	37
Dietrich	3	6	151	25.5	30	2	1999	75
Dietrich	3	7	>500	102.4	38	L
Kuyuktuvuk	1	1	11	1.7	7	1
Kuyuktuvuk	1	2	11	2.1	7	1
Kuyuktuvuk	1	3	10	2	7	1
Kuyuktuvuk	1	4	8	1.7	4	1
Kuyuktuvuk	1	5	15	3.2	8	1
Kuyuktuvuk	1	6	17	2.9	7	1
Kuyuktuvuk	1	7	54	11	16	1
Kuyuktuvuk	1	8	51	11.2	11	1
Kuyuktuvuk	1	9	61	9.4	12	1
Kuyuktuvuk	1	10	64	12.5	14	2	2008	27
Kuyuktuvuk	1	11	65	13.5	14	1
Kuyuktuvuk	1	12	11	2.3	6	1
Kuyuktuvuk	1	13	12	2.8	6	1
Kuyuktuvuk	1	14	8	0.1	5	1
Kuyuktuvuk	1	15	13	2	7	1
Kuyuktuvuk	1	16	30	6.3	9	1
Kuyuktuvuk	1	17	17	2.9	6	1
Kuyuktuvuk	1	18	7	1.5	5	1
Kuyuktuvuk	1	19	15	2.2	6	1
Kuyuktuvuk	1	20	157	30.7	20	1
Kuyuktuvuk	1	21	42	7.4	11	1
Kuyuktuvuk	1	22	32	7.7	11	1
Kuyuktuvuk	1	23	14	2.1	5	1
Kuyuktuvuk	1	24	17	1.6	6	1
Kuyuktuvuk	1	25	7	1.4	5	1
Kuyuktuvuk	1	26	8	1.4	6	1
Kuyuktuvuk	1	27	17	3.2	7	1
Kuyuktuvuk	1	28	15	2.8	6	1
Kuyuktuvuk	1	29	64	9	13	1
Kuyuktuvuk	1	30	61	7.7	14	1
Kuyuktuvuk	1	31	85	23.4	18	1
Kuyuktuvuk	1	32	54	8.3	15	1
Kuyuktuvuk	1	33	36	6.9	11	1
Kuyuktuvuk	1	34	154	26.7	17	1
Kuyuktuvuk	2	1	15	2.5	7	1
Kuyuktuvuk	2	2	10	3.1	8	1
Kuyuktuvuk	2	3	8	2.7	7	1
Kuyuktuvuk	2	4	21	2.8	6	1
Kuyuktuvuk	2	5	11	2.5	6	1
Kuyuktuvuk	2	6	32	7.3	11	1
Kuyuktuvuk	2	7	115	20.3	24	1
Kuyuktuvuk	2	8	138	21.9	24	2	2001	26
Kuyuktuvuk	2	9	23	4.8	10	1
Kuyuktuvuk	2	10	129	19.7	22	2	1999	45
Kuyuktuvuk	2	11	115	13.9	16	2	2009	28	2001	18
Kuyuktuvuk	2	12	212	30.5	23	1
Kuyuktuvuk	2	13	72	14.4	20	2	2013	52	2001	35
Kuyuktuvuk	2	14	276	57.4	26	2	2002	63
Kuyuktuvuk	2	15	255	42.5	26	2	1995	37
Kuyuktuvuk	3	1	142	18.5	26	2	2005	44
Kuyuktuvuk	3	2	184	39.5	33	2	2003	36	2002	43
Kuyuktuvuk	3	3	104	14.3	24	1
Kuyuktuvuk	3	4	174	23	34	2	1998	62
Kuyuktuvuk	3	5	141	15.1	30	2	2001	47
Kuyuktuvuk	3	6	185	33.7	34	2	2001	33
Kuyuktuvuk	3	7	36	8.6	20	2	1998	20
Kuyuktuvuk	3	8	68	10.6	27	1
Kuyuktuvuk	3	9	119	16.4	34	2	2002	38
Kuyuktuvuk	3	10	390	67	138	2
Kuyuktuvuk	3	11	91	15	26	3	2004	30	2001
Jim	1	1	64	11	30	1
Jim	1	2	104	15.7	40	2	2002	23
Jim	1	3	24	3.7	12	1
Jim	1	4	18	4.3	18	2	2002	20
Jim	1	5	128	29.7	44	3	2001	40	1991	40
Jim	1	6	12	4.1	9	1
Jim	1	7	31	11.5	20	1
Jim	1	8	104	21.1	37	3	1999	79
Jim	1	9	28	4.6	19	1
Jim	1	10	303	58.4	53	2
Jim	1	11	95	15.5	28	1
Jim	1	12	98	15.6	33	2	2002	25
Jim	1	13	126	22	33	2	2001	41
Jim	1	14	348	74	40	L
Jim	1	15	175	36.6	41	2	1996	59
Jim	1	16	309	52	41	2
Jim	2	1	104	15	13	1
Jim	2	2	131	24.5	21	1
Jim	2	3	30	3.6	11	1
Jim	2	4	53	8	13	1
Jim	2	5	100	10.7	16	2	2009	25
Jim	2	6	155	24.5	16	1
Jim	2	7	88	13	16	2	2007	40
Jim	2	8	173	22.3	16	2	2008	28
Jim	2	9	12	1.8	5	1
Jim	2	10	15	2.8	5	1
Jim	2	11	50	7.5	7	1
Jim	2	12	91	11.3	10	2	2008	29
Jim	2	13	79	9.9	13	2	2013	33	2008	29
Jim	2	14	127	16	13	2	2008	27	2006	41
Jim	2	15	266	32.6	18	2	2002	51
Jim	2	16	215	23.9	16	2	2008	33	2006	52
Jim	2	17	256	38	16	1
Jim	2	18	32	6	8	1
Jim	2	19	60	8.3	10	1
Jim	2	20	36	6	8	2	2011	24
Jim	2	21	139	20.9	16	2	2008	55
Jim	2	22	145	20.9	16	2	2008	40
Jim	2	23	26	3.7	5	1
Jim	2	24	18	3.8	5	1
Jim	2	25	18	3.6	6	1
Jim	3	1	118	22.7	11	1
Jim	3	2	209	36.8	13	1
Poor Lynx	1	1	93	21.8	23	3	2006	55	2000	45
Poor Lynx	1	2	76	33.4	26	3	2006	55	2002	59
Poor Lynx	1	3	141	29.5	23	3	2009	65
Poor Lynx	1	4	117	22.6	28	2	2006	47
Poor Lynx	1	5	28	8.8	23	3	2006	35
Poor Lynx	1	6	85	16.9	26	2	2008	30	2006	49
Poor Lynx	1	7	21	3.8	15	1
Poor Lynx	1	8	22	3.8	15	1
Poor Lynx	1	9	47	7	21	2	2002	20
Poor Lynx	1	10	52	7.8	21	1
Poor Lynx	1	11	82	29.9	26	3	2008	18	2002	55
Poor Lynx	1	12	61	10.4	23	2	2009	30
Poor Lynx	1	13	158	30.5	23	2	2006	59
Poor Lynx	1	14	92	16.5	27		2007	37	1999	23
Poor Lynx	1	15	50	14	23	3	2008	41
Poor Lynx	1	16	44	9.8	19	2	2006	30
Poor Lynx	1	17	49	15.3	23	3	2009	35
Poor Lynx	1	18	63	10.2	19	2	2007	39
Poor Lynx	1	19	44	8.5	20	3	2001	35
Poor Lynx	1	20	64	13.9	20	2	2011	52	2000	45
Poor Lynx	2	1	19	5.8	13	2	2007	23
Poor Lynx	2	2	55	9	26	2	2004	33
Poor Lynx	2	3	147	36.3	34	3	2007	80
Poor Lynx	2	4	114	26.9	24	2	2008	42	2003	59
Poor Lynx	2	5	27	8	16	1
Poor Lynx	2	6	37	9.1	23	1
Poor Lynx	2	7	39	11.2	23	2	2002	69
Poor Lynx	2	8	395	67.7	80	L(2)
Poor Lynx	2	9	400-500	102.1	117	L
Poor Lynx	2	10	58	13.9	16	2	2009	26
Poor Lynx	2	11	26	3.5	11	1
Poor Lynx	2	12	79	4.3	38	1
Poor Lynx	2	13	128	29.4	28	3
Poor Lynx	2	14	243	46.3	68	3
Poor Lynx	3	1	37	7.2	20	1
Poor Lynx	3	2	24	7.2	19	1
Poor Lynx	3	3	72	15.5	30	2	2002	27
Poor Lynx	3	4	74	18.1	20	1
Poor Lynx	3	5	101	17.3	35	1
Poor Lynx	3	6	63	18.9	28	1
Poor Lynx	3	7	62	13	35	1
Poor Lynx	3	8	94	17.3	28	2	2003	43
Poor Lynx	3	9	27	5	23	1
Poor Lynx	3	10	58	10.2	23	1
Poor Lynx	3	11	85	14	23	2	2003	18
Poor Lynx	3	12	26	5.5	15	1
Poor Lynx	3	13	55	16.7	21	3	2009	40
Poor Lynx	3	14	86	16.8	23	1
Poor Lynx	3	15	74	17	21	1
Poor Lynx	3	16	30	4.8	16	1
Poor Lynx	3	17	27	4.6	14	1
Poor Lynx	3	18	28	4.9	14	1
Poor Lynx	3	19	40	6.3	18	1
Poor Lynx	3	20	36	6.6	18	1
Poor Lynx	3	21	77	14.2	33	1
Poor Lynx	3	22	49	13	21	1
Poor Lynx	3	23	53	8.9	22	1
Poor Lynx	3	24	40	12	21	2	2001	40
Poor Lynx	3	25	18	6	14	1
Poor Lynx	3	26	85	36.7		3
Poor Lynx	3	27	30	8.5	15	1
Poor Lynx	3	28	41	7.5	18	1
Poor Lynx	3	29	244	43.4		L
Koyukuk	1	1	37	8	12	2	2014	23	2013	25
Koyukuk	1	2	56	8.4	16	1
Koyukuk	1	3	31	4.6	10	2	2011	24
Koyukuk	1	4	36	6.6	15	1
Koyukuk	1	5	40	5.9	18	1
Koyukuk	1	6	37	7.7	18	1
Koyukuk	1	7	52	5.7	14	2	2011	15
Koyukuk	1	8	43	7	14	2	2011	17
Koyukuk	1	9	21	4	10	1
Koyukuk	1	10	29	7.3	12	2	2014	22	2010	34
Koyukuk	1	11	35	4.3	12	1
Koyukuk	1	12	23	3.7	10	1
Koyukuk	1	13	36	5.7	14	1
Koyukuk	1	14	13	1.6	10	1
Koyukuk	1	15	163	22	23	2	2011	48	2005	47
Koyukuk	1	16	135	21.6	23	3	2010	31	2007	42
Koyukuk	1	17	107	16.8	23	2	2014	46	2008	77
Koyukuk	1	18	28	2.8	14	1
Koyukuk	1	19	53	7.2	14	2	2010	31
Koyukuk	1	20	59	10.7	18	2	2014	36	2011	36
Koyukuk	1	21	30	5.4	14	3	2014	18	2013	37
Koyukuk	1	22	78	11.6	18	2	2010	33
Koyukuk	1	23	100	12	23	1
Koyukuk	1	24	13	3.7	10	2	2014	25
Koyukuk	1	25	25	4.2	14	1
Koyukuk	1	26	75	9.7	14	1
Koyukuk	1	27	45	8.3	14	2	2011	35
Koyukuk	1	28	42	6	12	1
Koyukuk	1	29	130	19.5	23	2	2011	53	2010	51
Koyukuk	2	1	70	16.6	26	2	2005	48
Koyukuk	2	2	118	20.5	26	2	2004	33
Koyukuk	2	3	73	13.9	28	2	2003	57
Koyukuk	2	4	139	27	28	2	2003	40
Koyukuk	2	5	12	2.6	9	1
Koyukuk	2	6	12	2.6	9	1
Koyukuk	2	7	11	2.6	9	1
Koyukuk	2	8	87	13.7	28	2	2000
Koyukuk	2	9	21	6.3	14	2	2015	30
Koyukuk	2	10	23	3.7	12	1
Koyukuk	2	11	20	3	15	1
Koyukuk	2	12	121	15.1	26	1
Koyukuk	2	13	90	28.1	26	1
Koyukuk	2	14	52	15.3	26	2	2007	58	2005	35
Koyukuk	2	15	66	12.6	23	1
Koyukuk	2	16	72	12.5	23	1
Koyukuk	2	17	64	18.5	21	1
Koyukuk	2	18	37	4.7	16	1
Koyukuk	2	19	28	4.5	12	1
Koyukuk	3	1	95	13.4	19	1
Koyukuk	3	2	36	8	14	1
Koyukuk	3	3	95	15.8	22	1
Koyukuk	3	4	15	1.3	11	1
Koyukuk	3	5	22	3.3	11	1
Koyukuk	3	6	53	7.9	15	2	2011	20
Koyukuk	3	7	101	14	16	2	2008	44
Koyukuk	3	8	137	17.7	15	1
Koyukuk	3	9	115	15.7	15	1
Koyukuk	3	10	79	10.7	15	1
Koyukuk	3	11	76	11	16	L
Koyukuk	3	12	79	10.4	15	2	2011	23
Koyukuk	3	13	54	6.5	14	1
Koyukuk	3	14	135	17.9	16	2	2008	61
Koyukuk	3	15	79	10.9	13	1
Koyukuk	3	16	67	9.7	13	2	2010	23
Koyukuk	3	17	40	8.5	14	2	2013	38
Koyukuk	3	18	86	10.7	15	1
Koyukuk	3	19	87	8.4	14	2	2008	20
Koyukuk	3	20	65	10.3	13	2	2014	32	2012	28
Koyukuk	3	21	74	10.9	17	2	2014	28	2008	53
Koyukuk	3	22	41	6.4	13	1
Koyukuk	3	23	51	7.1	13	2	2014	35
Koyukuk	3	24	149	26.8	18	1
Koyukuk	3	25	178	24.3	18	2	2009	65	2002
Koyukuk	3	26	205	20	19	2	2008	41
Koyukuk	3	27	110	17.8	19	2	2010	43	2002
Koyukuk	3	28	83	15.8	20	2	2010	62	2006	60
Koyukuk	3	29	82	15	20	3	2013	60	2010	65	2006	50
Koyukuk	3	30	241	32.1	20	2	2010	51
Gold Creek	1	1	8	2.5	14	1
Gold Creek	1	2	37	4.4	14	1
Gold Creek	1	3	24	2.8	23	1
Gold Creek	1	4	19	4.7	18	1
Gold Creek	1	5	10	2.4	14	1
Gold Creek	1	6	83	14.4	32	2	2002	22
Gold Creek	1	7	104	15.4	38	2	2002	30
Gold Creek	1	8	58	9.8	38	2	2002	15
Gold Creek	1	9	55	9.5	36	2	2002	17
Gold Creek	1	10	88	19.9	38	1
Gold Creek	1	11	76	19	38	1
Gold Creek	1	12	67	14.1	33	2	2000	50
Gold Creek	1	13	165	29.8	40	2	1991	61
Gold Creek	1	14	273	44.7	38	2	1990	45	1985
Gold Creek	1	15	284	45	49	2
Gold Creek	1	16	99	16.4	38	2
Gold Creek	1	17	193	27.8	40	L
Gold Creek	1	18	185	28	45	1
Gold Creek	1	19	145	21.5	38	2	2003	47
Gold Creek	1	20	57	10.6	18	1
Gold Creek	1	21	204	32.1	40	1
Gold Creek	1	22	236	39.1	43	2
Gold Creek	1	23	16	5	12
Gold Creek	2	1	10	3.6	10	1
Gold Creek	2	2	40	16.7	28	3	2006	62
Gold Creek	2	3	246	43.9	45	1
Gold Creek	2	4	200	42.8	45	3
Gold Creek	2	5	6	1.4	8	1
Gold Creek	2	6	311	48.4	54	2
Gold Creek	2	7	256	52.5	44	2	2001	57
Gold Creek	2	8	100	13.3	36	2	2000	33
Gold Creek	2	9	101	14.3	36	1
Gold Creek	2	10	27	5.4	20	1
Gold Creek	2	11	65	17	32	3
Gold Creek	3	1	66	12.2	19	1
Gold Creek	3	2	158	28.6	20	1
Gold Creek	3	3	48	8.1	18	1
Gold Creek	3	4	155	23.6	19	1
Gold Creek	3	5	39	6.5	16	1
Gold Creek	3	6	61	7.7	16	1
Gold Creek	3	7	128	18.3	18	1
Gold Creek	3	8	190	28.5	19	1
Gold Creek	3	9	56	6.9	15	1
Gold Creek	3	10	115	14.5	18	1
Gold Creek	3	11	132	18	19	1
Gold Creek	3	12	33	6.3	15	2	2007	21
Gold Creek	3	13	184	24.3	19	1
Gold Creek	3	14	34	6	15	1
Gold Creek	3	15	109	16	18	1
Gold Creek	3	16	165	23.4	29	1
Gold Creek	3	17	80	14.4	22	2	2002	59
Gold Creek	3	18	74	17.7	28	2	1999	51
Gold Creek	3	19	50	9.4	19	2	2005	23	2003
Gold Creek	3	20	81	14.3	28	2	2003	63	2001
Gold Creek	3	21	31	5.5	18	1
Hammond	1	1	45	11	21	2	2005	53
Hammond	1	2	92	12.6	25	2	2003	47
Hammond	1	3	64	10.4	24	2	2005	39
Hammond	1	4	42	5.4	18	1
Hammond	1	5	38	6.5	16	2	2005	18	2003	23
Hammond	1	6	40	6	16	1
Hammond	1	7	40	7.3	16	1
Hammond	1	8	46	7.4	16	1
Hammond	1	9	56	16.1	28	3	200	65
Hammond	1	10	101	19	28	3	2003	54
Hammond	1	11	68	11.6	29	2	2001	33
Hammond	1	12	58	8.5	23	2	2001	30
Hammond	1	13	56	9.1	23	2	2002	44
Hammond	1	14	48	9.8	23	2	2001	51
Hammond	1	15	30	3.4	16	1
Hammond	1	16	51	7	18	2	2000	31
Hammond	1	17	31	6.4	19	2	2001	44
Hammond	1	18	28	4.3	13	1
Hammond	1	19	57	9.8	19	2	2003	68
Hammond	1	20	88	13.4	28	2	2001	41
Hammond	2	1	76	16.3	30	1
Hammond	2	2	83	26.4	30	3	NS
Hammond	2	3	54	12.5	24	3		48
Hammond	2	4	34	7.7	22	3	2007	46
Hammond	2	5	27	6	23	1
Hammond	2	6	116	25.2	36	3	NS
Hammond	2	7	72	16.4	36	3	2002	83
Hammond	2	8	83	18.4	32	3	2011	44
Hammond	2	9	26	4.3	23	1
Hammond	2	10	15	1.8	12	1
Hammond	2	11	500-600	66.2	43	2	NS
Hammond	2	12	66	11.4	23	1
Hammond	2	13	27	4.5	16	1
Hammond	2	14	36	10.9	18	3	2008	56
Hammond	3	1	60	8.2	30	1
Hammond	3	2	118	31.7	32	2	2001	120(G)
Hammond	3	3	70	12.8	33	2	1999	44
Hammond	3	4	79	15.2	32	3	2001	46
Hammond	3	5	52	9.3	22	2	2000	NS
Hammond	3	6	17	3.1	14	1
Hammond	3	7	89	12.8	20	2	2003	45
Hammond	3	8	42	8.5	20	1
Hammond	3	9	46	11.1	16	2	2003	21
Hammond	3	10	173	38.7	36	2	2001	97
Hammond	3	11	26	6.1	18	1
Hammond	3	12	64	6.3	16	1
Hammond	3	13	139	26.4	36	2	2001	67
Nolan	1	1	192	43.9	45	L
Nolan	1	2	160	24.9	50	2	2000	30
Nolan	1	3	190	34.5	59	1
Nolan	1	4	146	34.7	51	3	2000	57	1992	73
Nolan	1	5	199	39.2	58	2	1978
Nolan	1	6	81	17.4	28	2	2000	73
Nolan	2	1	103	21	57	2	2002	30
Nolan	2	2	185	60.5	88	3	1977
Nolan	2	3	78	32.9	38	3	2006	47	1988	66
Nolan	2	4	157	37.1	67	3	2000	54	1988	60
Nolan	2	5	400-500	81.3	78	L
Nolan	3	1	181	33.5	28	2	2002	49	2000	67
Nolan	3	2	168	26.3	23	2	2001	43
Nolan	3	3	97	14.4	21	2	2003	37	2001	34
Nolan	3	4	73	12.4	18	2	2001	50
Nolan	3	5	82	9.5	23	2	2001	23	1999
Nolan	3	6	60	8.3	16	1
Nolan	3	7	151	24	23	2	2001		1999
Nolan	3	8	167	24.6	23	1
Nolan	3	9	211	35.9	19	1
Nolan	3	10	211	30.7	23	1
Nolan	3	11	85	13.4	15	1
Nolan	3	12	105	16	16	1
Nolan	3	13	198	33.9	23	1
Nolan	3	14	77	11.9	18	1
Nolan	3	15	72	7.6	18	1
Nolan	3	16	47	8.4	18	1
Nolan	3	17	44	6.4	16	1
Nolan	3	18	162	22.1	20	2	2001	35
Nolan	3	19	224	35.3	28	2	1999	47
Nolan	3	20	181	19.6	18	2	2001	33
Nolan	3	21	211	26.7	18	2	1999	49
Nolan	3	22	111	15.2	19	2	2001	22
Nolan	3	23	43	5.9	18	1
Nolan	3	24	53	7.7	18	1
Nolan	3	25	116	11.7	15	1
Nolan	3	26	246	38.5	30	2	1999	37
Nolan	3	27	30	3.7	13	1
Hicker	1	1	84	10.7	28	2	2013	30	1999	27
Hicker	1	2	368	48.7	43	2	1993	69
Hicker	1	3	400	52.3	43	L
Hicker	1	4	490	50.7	49	2	1979	80
Hicker	1	5	495	63.4	52	2	1982	62
Hicker	1	6	510	87.6	46	2	1982	57
Hicker	1	7	490	53.6	41	L
Hicker	1	8	>1000	152.7	47	L
Hicker	1	9	427	43.5	46	2	1979	47
Hicker	2	1	130	21.4	38	3	2001	57
Hicker	2	2	205	22.3	43	2	1999	47
Hicker	2	3	129	18.7	43	2	2000	53
Hicker	2	4	299	43.4	43	2	1999	91
Hicker	2	5	178	30.5	43	3	2003	51	2001	50
Hicker	2	6	111	18.6	43	3	2004	43	1989	62
Hicker	2	7	92	15.9	40	3	1999	60
Hicker	2	8	278	39.6	50	2	2000	68	1982
Hicker	2	9	169	22.7	43	3	2001	70
Hicker	3	1	63	13.7	26	3	2010	57
Hicker	3	2	218	30	43	3	2007	37	2001	53	1983
Hicker	3	3	62	13.5	26	1
Hicker	3	4	70	11.6	29	1
Hicker	3	5	152	26.8	40	3	2009	63	2001	50
Hicker	3	6	167	24.7	40	2	2004	36
Hicker	3	7	400-500	52.3	50	L
Hicker	3	8	91	19.2	33	3	2007	36	2000
Hicker	3	9	331	42.5	43	2	2001	58
Hicker	3	10	335	48.9	43	2	1985	33
Hicker	3	11	81	15	36	3	2001	52
Hicker	3	12	156	21	36	3	2009	46
Hicker	3	13	102	21.3	28	3	2009	67	2002	55
Hicker	3	14	52	10	32	2	2000	60
Hicker	3	15	293	36	43	3	1999	82	1992	63
Hicker	3	16	122	13.2	38	1
